# Supplementary material for: Ac4C Enhances the Translation Efficiency of Vegfa mRNA and Mediates Central Sensitization in Spinal Dorsal Horn in Neuropathic Pain
Source: Adv Sci (Weinh). 2023 Oct 25;10(35):2303113. doi: 10.1002/advs.202303113 (PMC10724395; doi:10.1002/advs.202303113)
Supplement: Supplementary file 2 — Supplemental Table 1 [file ADVS-10-2303113-s004.xlsx]

## Sheet: Sheet1
chr	name	site	group
chr1	ENSRNOG00000014303	1	Sham
chr1	ENSRNOG00000011015	1	Sham
chr1	ENSRNOG00000012074	1	Sham
chr1	ENSRNOG00000031700	1	Sham
chr1	ENSRNOG00000012701	4	Sham
chr1	ENSRNOG00000058050	1	Sham
chr1	ENSRNOG00000013969	2	Sham
chr1	ENSRNOG00000014531	1	Sham
chr1	ENSRNOG00000033517	1	Sham
chr1	ENSRNOG00000014004	1	Sham
chr1	ENSRNOG00000034075	2	Sham
chr1	ENSRNOG00000017613	1	Sham
chr1	ENSRNOG00000032150	2	Sham
chr1	ENSRNOG00000016011	2	Sham
chr1	ENSRNOG00000019549	7	Sham
chr1	ENSRNOG00000016919	2	Sham
chr1	ENSRNOG00000017030	1	Sham
chr1	ENSRNOG00000018012	1	Sham
chr1	ENSRNOG00000018158	1	Sham
chr1	ENSRNOG00000019189	1	Sham
chr1	ENSRNOG00000017419	1	Sham
chr1	ENSRNOG00000048297	1	Sham
chr1	ENSRNOG00000058790	4	Sham
chr1	ENSRNOG00000011282	3	Sham
chr1	ENSRNOG00000027514	1	Sham
chr1	ENSRNOG00000043328	1	Sham
chr1	ENSRNOG00000019376	1	Sham
chr1	ENSRNOG00000014791	8	Sham
chr1	ENSRNOG00000038647	1	Sham
chr1	ENSRNOG00000028273	1	Sham
chr1	ENSRNOG00000017795	1	Sham
chr1	ENSRNOG00000018090	2	Sham
chr1	ENSRNOG00000053828	1	Sham
chr1	ENSRNOG00000001494	2	Sham
chr1	ENSRNOG00000016145	1	Sham
chr1	ENSRNOG00000016863	3	Sham
chr1	ENSRNOG00000014353	1	Sham
chr1	ENSRNOG00000024243	2	Sham
chr1	ENSRNOG00000019915	1	Sham
chr1	ENSRNOG00000056118	2	Sham
chr1	ENSRNOG00000019831	1	Sham
chr1	ENSRNOG00000032034	1	Sham
chr1	ENSRNOG00000020235	1	Sham
chr1	ENSRNOG00000031927	1	Sham
chr1	ENSRNOG00000019207	4	Sham
chr1	ENSRNOG00000019418	1	Sham
chr1	ENSRNOG00000019854	1	Sham
chr1	ENSRNOG00000019959	2	Sham
chr1	ENSRNOG00000048733	1	Sham
chr1	ENSRNOG00000021027	1	Sham
chr1	ENSRNOG00000021035	1	Sham
chr1	ENSRNOG00000021048	1	Sham
chr1	ENSRNOG00000021118	5	Sham
chr1	ENSRNOG00000031662	2	Sham
chr1	ENSRNOG00000021507	1	Sham
chr1	ENSRNOG00000013718	5	Sham
chr1	ENSRNOG00000015734	1	Sham
chr1	ENSRNOG00000010146	2	Sham
chr1	ENSRNOG00000016358	1	Sham
chr1	ENSRNOG00000011932	1	Sham
chr1	ENSRNOG00000012576	1	Sham
chr1	ENSRNOG00000014187	1	Sham
chr1	ENSRNOG00000013553	1	Sham
chr1	ENSRNOG00000019662	1	Sham
chr1	ENSRNOG00000019776	1	Sham
chr1	ENSRNOG00000018322	1	Sham
chr1	ENSRNOG00000022732	1	Sham
chr1	ENSRNOG00000022635	1	Sham
chr1	ENSRNOG00000011151	2	Sham
chr1	ENSRNOG00000012383	1	Sham
chr1	ENSRNOG00000012788	1	Sham
chr1	ENSRNOG00000029784	2	Sham
chr1	ENSRNOG00000027204	1	Sham
chr1	ENSRNOG00000018176	4	Sham
chr1	ENSRNOG00000018873	1	Sham
chr1	ENSRNOG00000019319	1	Sham
chr1	ENSRNOG00000019491	1	Sham
chr1	ENSRNOG00000000417	4	Sham
chr1	ENSRNOG00000020425	3	Sham
chr1	ENSRNOG00000042686	1	Sham
chr1	ENSRNOG00000010427	1	Sham
chr1	ENSRNOG00000057923	1	Sham
chr1	ENSRNOG00000017195	1	Sham
chr1	ENSRNOG00000026754	2	Sham
chr1	ENSRNOG00000013176	2	Sham
chr1	ENSRNOG00000058003	1	Sham
chr1	ENSRNOG00000020479	1	Sham
chr1	ENSRNOG00000036742	1	Sham
chr1	ENSRNOG00000025940	1	Sham
chr1	ENSRNOG00000012061	2	Sham
chr1	ENSRNOG00000024737	3	Sham
chr1	ENSRNOG00000027098	1	Sham
chr1	ENSRNOG00000050282	1	Sham
chr1	ENSRNOG00000055028	1	Sham
chr1	ENSRNOG00000019302	1	Sham
chr1	ENSRNOG00000023360	1	Sham
chr1	ENSRNOG00000020298	1	Sham
chr1	ENSRNOG00000020388	2	Sham
chr1	ENSRNOG00000020497	2	Sham
chr1	ENSRNOG00000020533	1	Sham
chr1	ENSRNOG00000017294	3	Sham
chr1	ENSRNOG00000017728	1	Sham
chr1	ENSRNOG00000018066	1	Sham
chr1	ENSRNOG00000018683	1	Sham
chr1	ENSRNOG00000016227	1	Sham
chr1	ENSRNOG00000027590	2	Sham
chr1	ENSRNOG00000017635	1	Sham
chr1	ENSRNOG00000027240	3	Sham
chr1	ENSRNOG00000014109	1	Sham
chr1	ENSRNOG00000017299	1	Sham
chr1	ENSRNOG00000018367	1	Sham
chr1	ENSRNOG00000019534	1	Sham
chr1	ENSRNOG00000020021	1	Sham
chr1	ENSRNOG00000020776	1	Sham
chr1	ENSRNOG00000018553	1	Sham
chr1	ENSRNOG00000018708	1	Sham
chr1	ENSRNOG00000058842	6	Sham
chr1	ENSRNOG00000020660	2	Sham
chr1	ENSRNOG00000020982	1	Sham
chr1	ENSRNOG00000060707	2	Sham
chr1	ENSRNOG00000021061	2	Sham
chr1	ENSRNOG00000021085	2	Sham
chr1	ENSRNOG00000021090	2	Sham
chr1	ENSRNOG00000021103	4	Sham
chr1	ENSRNOG00000021206	1	Sham
chr1	ENSRNOG00000056397	1	Sham
chr1	ENSRNOG00000019069	1	Sham
chr1	ENSRNOG00000019507	3	Sham
chr1	ENSRNOG00000019666	1	Sham
chr1	ENSRNOG00000019701	1	Sham
chr1	ENSRNOG00000019724	1	Sham
chr1	ENSRNOG00000020075	1	Sham
chr1	ENSRNOG00000057569	3	Sham
chr1	ENSRNOG00000022619	1	Sham
chr1	ENSRNOG00000026432	1	Sham
chr1	ENSRNOG00000020668	1	Sham
chr1	ENSRNOG00000020715	1	Sham
chr1	ENSRNOG00000020897	2	Sham
chr1	ENSRNOG00000014183	1	Sham
chr1	ENSRNOG00000017619	1	Sham
chr1	ENSRNOG00000012782	1	Sham
chr1	ENSRNOG00000014215	1	Sham
chr1	ENSRNOG00000014928	2	Sham
chr1	ENSRNOG00000016023	1	Sham
chr1	ENSRNOG00000011931	4	Sham
chr1	ENSRNOG00000027491	1	Sham
chr1	ENSRNOG00000010967	2	Sham
chr1	ENSRNOG00000059968	1	Sham
chr1	ENSRNOG00000011308	1	Sham
chr1	ENSRNOG00000020723	1	Sham
chr1	ENSRNOG00000017938	1	Sham
chr1	ENSRNOG00000014758	2	Sham
chr1	ENSRNOG00000050585	6	Sham
chr1	ENSRNOG00000046005	1	Sham
chr1	ENSRNOG00000014482	3	Sham
chr1	ENSRNOG00000014650	1	Sham
chr1	ENSRNOG00000018704	1	Sham
chr1	ENSRNOG00000026048	3	Sham
chr1	ENSRNOG00000019968	2	Sham
chr1	ENSRNOG00000020020	2	Sham
chr1	ENSRNOG00000020113	1	Sham
chr1	ENSRNOG00000020248	3	Sham
chr1	ENSRNOG00000020304	1	Sham
chr1	ENSRNOG00000011339	2	Sham
chr1	ENSRNOG00000014173	1	Sham
chr1	ENSRNOG00000014779	2	Sham
chr1	ENSRNOG00000016054	1	Sham
chr1	ENSRNOG00000013160	4	Sham
chr1	ENSRNOG00000013351	2	Sham
chr1	ENSRNOG00000011058	3	Sham
chr1	ENSRNOG00000015660	1	Sham
chr1	ENSRNOG00000011540	1	Sham
chr1	ENSRNOG00000011460	2	Sham
chr1	ENSRNOG00000047605	1	Sham
chr1	ENSRNOG00000011245	1	Sham
chr1	ENSRNOG00000011622	1	Sham
chr1	ENSRNOG00000042309	3	Sham
chr1	ENSRNOG00000012324	2	Sham
chr1	ENSRNOG00000028261	1	Sham
chr1	ENSRNOG00000019501	1	Sham
chr1	ENSRNOG00000018960	9	Sham
chr1	ENSRNOG00000018690	1	Sham
chr1	ENSRNOG00000018524	2	Sham
chr1	ENSRNOG00000014160	1	Sham
chr1	ENSRNOG00000017731	2	Sham
chr1	ENSRNOG00000023753	1	Sham
chr1	ENSRNOG00000061312	1	Sham
chr1	ENSRNOG00000048190	1	Sham
chr1	ENSRNOG00000053234	1	Sham
chr1	ENSRNOG00000061039	1	Sham
chr1	ENSRNOG00000056257	1	Sham
chr1	ENSRNOG00000015753	1	Sham
chr1	ENSRNOG00000017673	2	Sham
chr1	ENSRNOG00000027811	1	Sham
chr1	ENSRNOG00000018642	3	Sham
chr1	ENSRNOG00000032699	2	Sham
chr1	ENSRNOG00000047575	1	Sham
chr1	ENSRNOG00000048848	3	Sham
chr1	ENSRNOG00000015128	1	Sham
chr1	ENSRNOG00000015852	6	Sham
chr1	ENSRNOG00000046000	1	Sham
chr1	ENSRNOG00000018255	2	Sham
chr1	ENSRNOG00000018730	1	Sham
chr1	ENSRNOG00000020263	1	Sham
chr1	ENSRNOG00000020417	1	Sham
chr1	ENSRNOG00000055096	1	Sham
chr1	ENSRNOG00000055371	3	Sham
chr1	ENSRNOG00000018390	1	Sham
chr1	ENSRNOG00000023521	1	Sham
chr1	ENSRNOG00000018994	1	Sham
chr1	ENSRNOG00000019746	2	Sham
chr1	ENSRNOG00000019578	1	Sham
chr1	ENSRNOG00000020433	1	Sham
chr1	ENSRNOG00000020495	1	Sham
chr1	ENSRNOG00000020851	2	Sham
chr1	ENSRNOG00000020941	1	Sham
chr1	ENSRNOG00000053725	1	Sham
chr1	ENSRNOG00000021067	1	Sham
chr1	ENSRNOG00000021102	1	Sham
chr1	ENSRNOG00000021106	3	Sham
chr1	ENSRNOG00000021129	1	Sham
chr1	ENSRNOG00000021133	1	Sham
chr1	ENSRNOG00000011451	1	Sham
chr1	ENSRNOG00000013938	1	Sham
chr1	ENSRNOG00000019812	1	Sham
chr1	ENSRNOG00000020014	1	Sham
chr1	ENSRNOG00000020060	1	Sham
chr1	ENSRNOG00000026243	2	Sham
chr1	ENSRNOG00000056946	2	Sham
chr1	ENSRNOG00000062298	1	Sham
chr1	ENSRNOG00000020731	1	Sham
chr1	ENSRNOG00000020763	3	Sham
chr1	ENSRNOG00000020889	1	Sham
chr1	ENSRNOG00000020938	1	Sham
chr1	ENSRNOG00000013381	1	Sham
chr1	ENSRNOG00000013981	1	Sham
chr1	ENSRNOG00000042702	1	Sham
chr1	ENSRNOG00000011077	2	Sham
chr1	ENSRNOG00000014030	1	Sham
chr1	ENSRNOG00000012716	4	Sham
chr1	ENSRNOG00000032798	1	Sham
chr1	ENSRNOG00000011160	1	Sham
chr1	ENSRNOG00000013949	1	Sham
chr1	ENSRNOG00000012055	2	Sham
chr1	ENSRNOG00000019249	1	Sham
chr1	ENSRNOG00000019529	1	Sham
chr1	ENSRNOG00000013506	2	Sham
chr1	ENSRNOG00000050401	1	Sham
chr1	ENSRNOG00000018987	1	Sham
chr1	ENSRNOG00000009891	1	Sham
chr1	ENSRNOG00000036866	1	Sham
chr1	ENSRNOG00000017418	1	Sham
chr1	ENSRNOG00000017227	1	Sham
chr1	ENSRNOG00000018042	1	Sham
chr1	ENSRNOG00000020393	1	Sham
chr1	ENSRNOG00000018020	1	Sham
chr1	ENSRNOG00000018356	1	Sham
chr1	ENSRNOG00000018440	1	Sham
chr1	ENSRNOG00000018766	1	Sham
chr1	ENSRNOG00000031643	1	Sham
chr1	ENSRNOG00000012206	4	Sham
chr1	ENSRNOG00000010752	1	Sham
chr1	ENSRNOG00000009812	1	Sham
chr1	ENSRNOG00000011745	1	Sham
chr1	ENSRNOG00000020456	1	Sham
chr1	ENSRNOG00000030807	1	Sham
chr1	ENSRNOG00000018320	1	Sham
chr1	ENSRNOG00000017751	1	Sham
chr1	ENSRNOG00000047386	1	Sham
chr1	ENSRNOG00000016013	1	Sham
chr1	ENSRNOG00000014946	1	Sham
chr1	ENSRNOG00000016292	1	Sham
chr1	ENSRNOG00000025126	1	Sham
chr1	ENSRNOG00000059764	1	Sham
chr1	ENSRNOG00000054391	1	Sham
chr1	ENSRNOG00000016218	2	Sham
chr1	ENSRNOG00000016722	2	Sham
chr1	ENSRNOG00000018686	2	Sham
chr1	ENSRNOG00000018761	3	Sham
chr1	ENSRNOG00000052802	2	Sham
chr1	ENSRNOG00000019964	4	Sham
chr1	ENSRNOG00000017201	1	Sham
chr1	ENSRNOG00000017349	2	Sham
chr1	ENSRNOG00000019193	1	Sham
chr1	ENSRNOG00000020452	1	Sham
chr1	ENSRNOG00000016807	1	Sham
chr1	ENSRNOG00000017137	1	Sham
chr1	ENSRNOG00000016102	1	Sham
chr1	ENSRNOG00000017243	1	Sham
chr1	ENSRNOG00000018337	1	Sham
chr1	ENSRNOG00000016611	1	Sham
chr1	ENSRNOG00000019861	1	Sham
chr1	ENSRNOG00000029394	1	Sham
chr1	ENSRNOG00000020164	1	Sham
chr1	ENSRNOG00000020206	1	Sham
chr1	ENSRNOG00000059500	1	Sham
chr1	ENSRNOG00000020615	2	Sham
chr1	ENSRNOG00000020857	2	Sham
chr1	ENSRNOG00000015540	1	Sham
chr1	ENSRNOG00000018117	2	Sham
chr1	ENSRNOG00000018237	1	Sham
chr1	ENSRNOG00000018985	2	Sham
chr1	ENSRNOG00000019306	2	Sham
chr1	ENSRNOG00000019832	1	Sham
chr1	ENSRNOG00000020299	2	Sham
chr1	ENSRNOG00000020350	1	Sham
chr1	ENSRNOG00000020412	1	Sham
chr1	ENSRNOG00000020475	1	Sham
chr1	ENSRNOG00000020527	1	Sham
chr1	ENSRNOG00000020617	1	Sham
chr1	ENSRNOG00000020742	1	Sham
chr1	ENSRNOG00000062127	1	Sham
chr1	ENSRNOG00000020892	1	Sham
chr1	ENSRNOG00000020975	1	Sham
chr1	ENSRNOG00000021025	1	Sham
chr1	ENSRNOG00000024931	1	Sham
chr1	ENSRNOG00000021145	1	Sham
chr1	ENSRNOG00000021156	1	Sham
chr1	ENSRNOG00000021164	1	Sham
chr1	ENSRNOG00000021175	2	Sham
chr1	ENSRNOG00000021202	1	Sham
chr1	ENSRNOG00000018487	1	Sham
chr1	ENSRNOG00000020196	1	Sham
chr1	ENSRNOG00000028274	3	Sham
chr1	ENSRNOG00000028017	1	Sham
chr1	ENSRNOG00000012460	1	Sham
chr1	ENSRNOG00000012524	2	Sham
chr1	ENSRNOG00000013971	2	Sham
chr1	ENSRNOG00000046420	1	Sham
chr1	ENSRNOG00000025539	2	Sham
chr1	ENSRNOG00000010915	1	Sham
chr1	ENSRNOG00000026942	1	Sham
chr1	ENSRNOG00000053859	1	Sham
chr1	ENSRNOG00000012196	2	Sham
chr1	ENSRNOG00000012536	1	Sham
chr1	ENSRNOG00000010861	1	Sham
chr1	ENSRNOG00000022386	1	Sham
chr1	ENSRNOG00000013443	2	Sham
chr1	ENSRNOG00000015220	1	Sham
chr1	ENSRNOG00000016356	2	Sham
chr1	ENSRNOG00000016751	1	Sham
chr1	ENSRNOG00000013552	2	Sham
chr1	ENSRNOG00000014078	1	Sham
chr1	ENSRNOG00000017822	4	Sham
chr1	ENSRNOG00000019725	1	Sham
chr1	ENSRNOG00000019973	2	Sham
chr1	ENSRNOG00000015124	4	Sham
chr1	ENSRNOG00000051680	2	Sham
chr1	ENSRNOG00000018019	3	Sham
chr1	ENSRNOG00000018350	1	Sham
chr1	ENSRNOG00000009460	3	Sham
chr1	ENSRNOG00000010117	3	Sham
chr1	ENSRNOG00000010958	1	Sham
chr2	ENSRNOG00000027089	1	Sham
chr2	ENSRNOG00000045649	1	Sham
chr2	ENSRNOG00000033064	4	Sham
chr2	ENSRNOG00000016213	1	Sham
chr2	ENSRNOG00000024039	1	Sham
chr2	ENSRNOG00000047014	1	Sham
chr2	ENSRNOG00000015686	2	Sham
chr2	ENSRNOG00000011937	1	Sham
chr2	ENSRNOG00000042536	1	Sham
chr2	ENSRNOG00000056325	1	Sham
chr2	ENSRNOG00000055382	2	Sham
chr2	ENSRNOG00000058580	1	Sham
chr2	ENSRNOG00000016552	1	Sham
chr2	ENSRNOG00000053086	1	Sham
chr2	ENSRNOG00000043094	2	Sham
chr2	ENSRNOG00000011341	2	Sham
chr2	ENSRNOG00000011696	1	Sham
chr2	ENSRNOG00000011627	3	Sham
chr2	ENSRNOG00000013451	3	Sham
chr2	ENSRNOG00000010161	1	Sham
chr2	ENSRNOG00000010960	1	Sham
chr2	ENSRNOG00000010649	1	Sham
chr2	ENSRNOG00000011260	1	Sham
chr2	ENSRNOG00000011441	1	Sham
chr2	ENSRNOG00000011913	1	Sham
chr2	ENSRNOG00000011216	1	Sham
chr2	ENSRNOG00000028156	1	Sham
chr2	ENSRNOG00000028097	1	Sham
chr2	ENSRNOG00000009491	2	Sham
chr2	ENSRNOG00000056371	1	Sham
chr2	ENSRNOG00000011057	2	Sham
chr2	ENSRNOG00000012199	2	Sham
chr2	ENSRNOG00000038436	4	Sham
chr2	ENSRNOG00000010819	2	Sham
chr2	ENSRNOG00000013940	1	Sham
chr2	ENSRNOG00000038366	1	Sham
chr2	ENSRNOG00000014066	2	Sham
chr2	ENSRNOG00000014153	1	Sham
chr2	ENSRNOG00000014155	2	Sham
chr2	ENSRNOG00000032922	6	Sham
chr2	ENSRNOG00000029209	1	Sham
chr2	ENSRNOG00000038044	1	Sham
chr2	ENSRNOG00000014420	1	Sham
chr2	ENSRNOG00000013790	1	Sham
chr2	ENSRNOG00000046168	1	Sham
chr2	ENSRNOG00000010248	1	Sham
chr2	ENSRNOG00000012982	1	Sham
chr2	ENSRNOG00000011752	1	Sham
chr2	ENSRNOG00000015026	2	Sham
chr2	ENSRNOG00000042261	1	Sham
chr2	ENSRNOG00000018969	1	Sham
chr2	ENSRNOG00000019590	1	Sham
chr2	ENSRNOG00000019933	1	Sham
chr2	ENSRNOG00000020386	2	Sham
chr2	ENSRNOG00000020744	1	Sham
chr2	ENSRNOG00000020791	1	Sham
chr2	ENSRNOG00000017441	1	Sham
chr2	ENSRNOG00000014154	1	Sham
chr2	ENSRNOG00000012393	1	Sham
chr2	ENSRNOG00000020829	1	Sham
chr2	ENSRNOG00000022863	1	Sham
chr2	ENSRNOG00000020860	1	Sham
chr2	ENSRNOG00000020875	1	Sham
chr2	ENSRNOG00000053599	1	Sham
chr2	ENSRNOG00000021157	1	Sham
chr2	ENSRNOG00000048617	2	Sham
chr2	ENSRNOG00000021168	1	Sham
chr2	ENSRNOG00000021182	2	Sham
chr2	ENSRNOG00000060366	1	Sham
chr2	ENSRNOG00000021201	1	Sham
chr2	ENSRNOG00000023338	2	Sham
chr2	ENSRNOG00000018946	2	Sham
chr2	ENSRNOG00000019163	2	Sham
chr2	ENSRNOG00000018285	6	Sham
chr2	ENSRNOG00000019868	1	Sham
chr2	ENSRNOG00000031814	5	Sham
chr2	ENSRNOG00000020315	1	Sham
chr2	ENSRNOG00000014323	1	Sham
chr2	ENSRNOG00000011559	1	Sham
chr2	ENSRNOG00000011589	2	Sham
chr2	ENSRNOG00000013741	1	Sham
chr2	ENSRNOG00000009882	3	Sham
chr2	ENSRNOG00000060107	1	Sham
chr2	ENSRNOG00000015913	1	Sham
chr2	ENSRNOG00000029071	2	Sham
chr2	ENSRNOG00000011135	1	Sham
chr2	ENSRNOG00000055257	1	Sham
chr2	ENSRNOG00000030049	1	Sham
chr2	ENSRNOG00000026186	2	Sham
chr2	ENSRNOG00000015425	1	Sham
chr2	ENSRNOG00000031997	2	Sham
chr2	ENSRNOG00000011294	1	Sham
chr2	ENSRNOG00000050321	2	Sham
chr2	ENSRNOG00000009533	1	Sham
chr2	ENSRNOG00000009990	1	Sham
chr2	ENSRNOG00000036816	1	Sham
chr2	ENSRNOG00000029185	1	Sham
chr2	ENSRNOG00000029212	1	Sham
chr2	ENSRNOG00000051682	1	Sham
chr2	ENSRNOG00000024136	1	Sham
chr2	ENSRNOG00000061582	3	Sham
chr2	ENSRNOG00000018094	3	Sham
chr2	ENSRNOG00000016122	1	Sham
chr2	ENSRNOG00000014999	2	Sham
chr2	ENSRNOG00000017428	8	Sham
chr2	ENSRNOG00000018903	1	Sham
chr2	ENSRNOG00000032735	1	Sham
chr2	ENSRNOG00000047137	5	Sham
chr2	ENSRNOG00000013389	1	Sham
chr2	ENSRNOG00000014000	2	Sham
chr2	ENSRNOG00000011623	1	Sham
chr2	ENSRNOG00000013002	1	Sham
chr2	ENSRNOG00000010971	1	Sham
chr2	ENSRNOG00000011383	1	Sham
chr2	ENSRNOG00000026842	1	Sham
chr2	ENSRNOG00000056907	1	Sham
chr2	ENSRNOG00000016163	3	Sham
chr2	ENSRNOG00000050563	1	Sham
chr2	ENSRNOG00000046313	2	Sham
chr2	ENSRNOG00000012148	4	Sham
chr2	ENSRNOG00000011066	2	Sham
chr2	ENSRNOG00000011632	1	Sham
chr2	ENSRNOG00000011705	1	Sham
chr2	ENSRNOG00000030704	1	Sham
chr2	ENSRNOG00000024089	1	Sham
chr2	ENSRNOG00000010263	3	Sham
chr2	ENSRNOG00000009652	1	Sham
chr2	ENSRNOG00000011211	2	Sham
chr2	ENSRNOG00000051193	1	Sham
chr2	ENSRNOG00000014453	1	Sham
chr2	ENSRNOG00000015816	1	Sham
chr2	ENSRNOG00000014051	1	Sham
chr2	ENSRNOG00000010815	1	Sham
chr2	ENSRNOG00000013917	1	Sham
chr2	ENSRNOG00000011148	1	Sham
chr2	ENSRNOG00000013572	2	Sham
chr2	ENSRNOG00000010515	1	Sham
chr2	ENSRNOG00000010768	1	Sham
chr2	ENSRNOG00000053927	1	Sham
chr2	ENSRNOG00000009388	1	Sham
chr2	ENSRNOG00000009276	1	Sham
chr2	ENSRNOG00000010147	1	Sham
chr2	ENSRNOG00000024213	1	Sham
chr2	ENSRNOG00000021581	1	Sham
chr2	ENSRNOG00000054204	2	Sham
chr2	ENSRNOG00000010199	2	Sham
chr2	ENSRNOG00000010124	2	Sham
chr2	ENSRNOG00000010889	1	Sham
chr2	ENSRNOG00000011893	1	Sham
chr2	ENSRNOG00000012933	1	Sham
chr2	ENSRNOG00000018798	2	Sham
chr2	ENSRNOG00000018870	1	Sham
chr2	ENSRNOG00000019201	1	Sham
chr2	ENSRNOG00000019638	1	Sham
chr2	ENSRNOG00000020279	4	Sham
chr2	ENSRNOG00000043377	2	Sham
chr2	ENSRNOG00000020642	1	Sham
chr2	ENSRNOG00000020822	1	Sham
chr2	ENSRNOG00000017990	1	Sham
chr2	ENSRNOG00000015153	1	Sham
chr2	ENSRNOG00000013356	1	Sham
chr2	ENSRNOG00000012760	1	Sham
chr2	ENSRNOG00000012410	1	Sham
chr2	ENSRNOG00000020863	1	Sham
chr2	ENSRNOG00000020893	1	Sham
chr2	ENSRNOG00000021110	1	Sham
chr2	ENSRNOG00000021143	1	Sham
chr2	ENSRNOG00000021170	1	Sham
chr2	ENSRNOG00000018220	4	Sham
chr2	ENSRNOG00000019328	2	Sham
chr2	ENSRNOG00000015226	1	Sham
chr2	ENSRNOG00000030019	2	Sham
chr2	ENSRNOG00000019885	1	Sham
chr2	ENSRNOG00000013538	2	Sham
chr2	ENSRNOG00000014479	1	Sham
chr2	ENSRNOG00000017874	1	Sham
chr2	ENSRNOG00000060988	1	Sham
chr2	ENSRNOG00000018569	1	Sham
chr2	ENSRNOG00000018937	1	Sham
chr2	ENSRNOG00000020058	1	Sham
chr2	ENSRNOG00000051850	1	Sham
chr2	ENSRNOG00000020392	2	Sham
chr2	ENSRNOG00000020438	1	Sham
chr2	ENSRNOG00000014575	1	Sham
chr2	ENSRNOG00000016214	1	Sham
chr2	ENSRNOG00000010827	1	Sham
chr2	ENSRNOG00000025160	1	Sham
chr2	ENSRNOG00000011929	2	Sham
chr2	ENSRNOG00000014660	2	Sham
chr2	ENSRNOG00000009345	2	Sham
chr2	ENSRNOG00000023373	1	Sham
chr2	ENSRNOG00000011076	10	Sham
chr2	ENSRNOG00000023579	1	Sham
chr2	ENSRNOG00000048258	1	Sham
chr2	ENSRNOG00000015987	3	Sham
chr2	ENSRNOG00000012957	1	Sham
chr2	ENSRNOG00000004978	1	Sham
chr2	ENSRNOG00000046947	1	Sham
chr2	ENSRNOG00000032660	2	Sham
chr2	ENSRNOG00000056894	1	Sham
chr2	ENSRNOG00000009845	1	Sham
chr2	ENSRNOG00000029592	2	Sham
chr3	ENSRNOG00000008810	1	Sham
chr3	ENSRNOG00000009354	1	Sham
chr3	ENSRNOG00000011295	1	Sham
chr3	ENSRNOG00000012559	1	Sham
chr3	ENSRNOG00000013895	1	Sham
chr3	ENSRNOG00000014268	6	Sham
chr3	ENSRNOG00000015184	1	Sham
chr3	ENSRNOG00000016272	1	Sham
chr3	ENSRNOG00000057532	1	Sham
chr3	ENSRNOG00000018666	1	Sham
chr3	ENSRNOG00000009862	3	Sham
chr3	ENSRNOG00000027193	1	Sham
chr3	ENSRNOG00000011470	2	Sham
chr3	ENSRNOG00000013491	2	Sham
chr3	ENSRNOG00000014316	2	Sham
chr3	ENSRNOG00000015396	10	Sham
chr3	ENSRNOG00000025892	1	Sham
chr3	ENSRNOG00000025296	1	Sham
chr3	ENSRNOG00000018457	2	Sham
chr3	ENSRNOG00000007710	1	Sham
chr3	ENSRNOG00000023393	1	Sham
chr3	ENSRNOG00000010217	3	Sham
chr3	ENSRNOG00000011884	2	Sham
chr3	ENSRNOG00000049056	1	Sham
chr3	ENSRNOG00000054560	1	Sham
chr3	ENSRNOG00000017583	1	Sham
chr3	ENSRNOG00000018991	1	Sham
chr3	ENSRNOG00000055226	2	Sham
chr3	ENSRNOG00000026111	1	Sham
chr3	ENSRNOG00000025997	1	Sham
chr3	ENSRNOG00000009402	2	Sham
chr3	ENSRNOG00000014317	1	Sham
chr3	ENSRNOG00000029447	2	Sham
chr3	ENSRNOG00000004680	2	Sham
chr3	ENSRNOG00000055567	4	Sham
chr3	ENSRNOG00000033824	1	Sham
chr3	ENSRNOG00000005504	5	Sham
chr3	ENSRNOG00000061129	1	Sham
chr3	ENSRNOG00000005307	1	Sham
chr3	ENSRNOG00000005018	3	Sham
chr3	ENSRNOG00000007673	3	Sham
chr3	ENSRNOG00000008616	2	Sham
chr3	ENSRNOG00000000007	2	Sham
chr3	ENSRNOG00000009781	2	Sham
chr3	ENSRNOG00000001518	1	Sham
chr3	ENSRNOG00000001516	1	Sham
chr3	ENSRNOG00000001581	1	Sham
chr3	ENSRNOG00000001547	1	Sham
chr3	ENSRNOG00000010812	3	Sham
chr3	ENSRNOG00000004544	1	Sham
chr3	ENSRNOG00000005865	3	Sham
chr3	ENSRNOG00000006803	1	Sham
chr3	ENSRNOG00000009290	1	Sham
chr3	ENSRNOG00000004912	3	Sham
chr3	ENSRNOG00000004783	2	Sham
chr3	ENSRNOG00000006050	1	Sham
chr3	ENSRNOG00000008825	2	Sham
chr3	ENSRNOG00000010379	1	Sham
chr3	ENSRNOG00000011414	1	Sham
chr3	ENSRNOG00000014429	1	Sham
chr3	ENSRNOG00000015285	2	Sham
chr3	ENSRNOG00000016067	1	Sham
chr3	ENSRNOG00000006063	1	Sham
chr3	ENSRNOG00000005479	1	Sham
chr3	ENSRNOG00000009549	2	Sham
chr3	ENSRNOG00000042821	2	Sham
chr3	ENSRNOG00000005902	1	Sham
chr3	ENSRNOG00000005184	1	Sham
chr3	ENSRNOG00000005196	1	Sham
chr3	ENSRNOG00000005884	1	Sham
chr3	ENSRNOG00000005209	3	Sham
chr3	ENSRNOG00000006027	4	Sham
chr3	ENSRNOG00000026787	1	Sham
chr3	ENSRNOG00000004742	1	Sham
chr3	ENSRNOG00000005183	3	Sham
chr3	ENSRNOG00000006378	1	Sham
chr3	ENSRNOG00000010050	1	Sham
chr3	ENSRNOG00000014230	9	Sham
chr3	ENSRNOG00000014573	1	Sham
chr3	ENSRNOG00000015018	1	Sham
chr3	ENSRNOG00000015703	1	Sham
chr3	ENSRNOG00000016357	2	Sham
chr3	ENSRNOG00000016459	1	Sham
chr3	ENSRNOG00000004812	2	Sham
chr3	ENSRNOG00000008452	2	Sham
chr3	ENSRNOG00000010729	2	Sham
chr3	ENSRNOG00000012157	2	Sham
chr3	ENSRNOG00000022727	1	Sham
chr3	ENSRNOG00000013479	2	Sham
chr3	ENSRNOG00000018567	1	Sham
chr3	ENSRNOG00000004763	3	Sham
chr3	ENSRNOG00000021223	3	Sham
chr3	ENSRNOG00000021224	1	Sham
chr3	ENSRNOG00000021240	3	Sham
chr3	ENSRNOG00000021259	1	Sham
chr3	ENSRNOG00000021269	2	Sham
chr3	ENSRNOG00000004810	2	Sham
chr3	ENSRNOG00000033119	3	Sham
chr3	ENSRNOG00000005457	1	Sham
chr3	ENSRNOG00000006037	2	Sham
chr3	ENSRNOG00000005924	1	Sham
chr3	ENSRNOG00000007548	1	Sham
chr3	ENSRNOG00000008746	1	Sham
chr3	ENSRNOG00000004735	1	Sham
chr3	ENSRNOG00000007583	2	Sham
chr3	ENSRNOG00000008604	1	Sham
chr3	ENSRNOG00000008822	1	Sham
chr3	ENSRNOG00000010361	1	Sham
chr3	ENSRNOG00000017405	1	Sham
chr3	ENSRNOG00000018225	1	Sham
chr3	ENSRNOG00000018755	1	Sham
chr3	ENSRNOG00000057817	1	Sham
chr3	ENSRNOG00000024923	1	Sham
chr3	ENSRNOG00000014836	5	Sham
chr3	ENSRNOG00000015614	1	Sham
chr3	ENSRNOG00000047611	1	Sham
chr3	ENSRNOG00000051490	3	Sham
chr3	ENSRNOG00000010945	2	Sham
chr3	ENSRNOG00000014571	1	Sham
chr3	ENSRNOG00000015857	1	Sham
chr3	ENSRNOG00000018111	2	Sham
chr3	ENSRNOG00000007485	3	Sham
chr3	ENSRNOG00000048433	1	Sham
chr3	ENSRNOG00000005762	1	Sham
chr3	ENSRNOG00000005281	2	Sham
chr3	ENSRNOG00000057756	1	Sham
chr3	ENSRNOG00000010180	1	Sham
chr3	ENSRNOG00000014235	1	Sham
chr3	ENSRNOG00000016288	1	Sham
chr3	ENSRNOG00000004560	1	Sham
chr3	ENSRNOG00000009377	1	Sham
chr3	ENSRNOG00000010170	1	Sham
chr3	ENSRNOG00000011726	3	Sham
chr3	ENSRNOG00000015294	1	Sham
chr3	ENSRNOG00000015550	1	Sham
chr3	ENSRNOG00000016795	1	Sham
chr3	ENSRNOG00000017983	1	Sham
chr3	ENSRNOG00000018231	1	Sham
chr3	ENSRNOG00000018845	1	Sham
chr3	ENSRNOG00000018876	1	Sham
chr3	ENSRNOG00000019122	2	Sham
chr3	ENSRNOG00000007681	1	Sham
chr3	ENSRNOG00000054725	1	Sham
chr3	ENSRNOG00000025711	1	Sham
chr3	ENSRNOG00000017295	2	Sham
chr3	ENSRNOG00000008258	1	Sham
chr3	ENSRNOG00000008761	1	Sham
chr3	ENSRNOG00000033835	5	Sham
chr3	ENSRNOG00000022586	1	Sham
chr3	ENSRNOG00000015420	2	Sham
chr3	ENSRNOG00000022312	1	Sham
chr3	ENSRNOG00000022274	1	Sham
chr3	ENSRNOG00000017172	3	Sham
chr3	ENSRNOG00000022162	1	Sham
chr3	ENSRNOG00000018591	1	Sham
chr3	ENSRNOG00000018809	1	Sham
chr3	ENSRNOG00000005668	2	Sham
chr3	ENSRNOG00000009196	1	Sham
chr3	ENSRNOG00000010150	2	Sham
chr3	ENSRNOG00000014272	1	Sham
chr3	ENSRNOG00000004677	2	Sham
chr3	ENSRNOG00000006839	1	Sham
chr3	ENSRNOG00000007666	2	Sham
chr3	ENSRNOG00000021472	2	Sham
chr3	ENSRNOG00000056984	1	Sham
chr3	ENSRNOG00000052498	1	Sham
chr3	ENSRNOG00000053122	3	Sham
chr3	ENSRNOG00000024808	2	Sham
chr3	ENSRNOG00000058327	1	Sham
chr3	ENSRNOG00000056184	1	Sham
chr3	ENSRNOG00000060479	1	Sham
chr3	ENSRNOG00000019047	1	Sham
chr3	ENSRNOG00000018719	1	Sham
chr3	ENSRNOG00000018406	1	Sham
chr3	ENSRNOG00000017939	1	Sham
chr3	ENSRNOG00000011195	1	Sham
chr3	ENSRNOG00000007518	3	Sham
chr3	ENSRNOG00000005039	1	Sham
chr3	ENSRNOG00000030790	2	Sham
chr3	ENSRNOG00000005308	1	Sham
chr3	ENSRNOG00000034025	1	Sham
chr3	ENSRNOG00000017737	2	Sham
chr3	ENSRNOG00000058478	2	Sham
chr3	ENSRNOG00000007478	1	Sham
chr3	ENSRNOG00000008944	1	Sham
chr3	ENSRNOG00000009630	1	Sham
chr3	ENSRNOG00000005191	1	Sham
chr3	ENSRNOG00000008364	1	Sham
chr3	ENSRNOG00000009152	1	Sham
chr3	ENSRNOG00000011132	2	Sham
chr3	ENSRNOG00000011358	1	Sham
chr3	ENSRNOG00000012738	1	Sham
chr3	ENSRNOG00000007542	2	Sham
chr3	ENSRNOG00000007512	1	Sham
chr3	ENSRNOG00000058337	1	Sham
chr3	ENSRNOG00000014483	1	Sham
chr3	ENSRNOG00000008316	1	Sham
chr3	ENSRNOG00000052583	3	Sham
chr3	ENSRNOG00000011059	1	Sham
chr3	ENSRNOG00000013837	2	Sham
chr3	ENSRNOG00000014436	1	Sham
chr3	ENSRNOG00000016189	1	Sham
chr3	ENSRNOG00000000168	3	Sham
chr3	ENSRNOG00000000170	1	Sham
chr3	ENSRNOG00000005258	1	Sham
chr3	ENSRNOG00000008629	5	Sham
chr3	ENSRNOG00000008744	2	Sham
chr3	ENSRNOG00000057806	2	Sham
chr3	ENSRNOG00000015445	1	Sham
chr3	ENSRNOG00000007316	1	Sham
chr3	ENSRNOG00000021232	2	Sham
chr3	ENSRNOG00000021237	2	Sham
chr3	ENSRNOG00000057284	1	Sham
chr3	ENSRNOG00000021264	1	Sham
chr3	ENSRNOG00000024852	3	Sham
chr3	ENSRNOG00000005509	1	Sham
chr3	ENSRNOG00000005958	2	Sham
chr3	ENSRNOG00000006077	2	Sham
chr3	ENSRNOG00000007440	3	Sham
chr3	ENSRNOG00000010587	1	Sham
chr3	ENSRNOG00000004753	1	Sham
chr3	ENSRNOG00000036934	1	Sham
chr3	ENSRNOG00000009588	1	Sham
chr3	ENSRNOG00000007514	1	Sham
chr3	ENSRNOG00000007946	3	Sham
chr3	ENSRNOG00000008534	2	Sham
chr3	ENSRNOG00000029996	1	Sham
chr3	ENSRNOG00000018288	1	Sham
chr3	ENSRNOG00000019152	1	Sham
chr3	ENSRNOG00000053240	1	Sham
chr3	ENSRNOG00000024437	1	Sham
chr3	ENSRNOG00000009552	2	Sham
chr3	ENSRNOG00000017824	1	Sham
chr3	ENSRNOG00000019154	2	Sham
chr3	ENSRNOG00000025580	1	Sham
chr3	ENSRNOG00000010975	1	Sham
chr3	ENSRNOG00000049484	2	Sham
chr3	ENSRNOG00000021787	1	Sham
chr3	ENSRNOG00000012906	1	Sham
chr3	ENSRNOG00000053384	1	Sham
chr3	ENSRNOG00000054497	1	Sham
chr3	ENSRNOG00000011624	1	Sham
chr3	ENSRNOG00000012477	2	Sham
chr4	ENSRNOG00000006859	1	Sham
chr4	ENSRNOG00000006718	1	Sham
chr4	ENSRNOG00000010702	2	Sham
chr4	ENSRNOG00000061080	4	Sham
chr4	ENSRNOG00000010077	2	Sham
chr4	ENSRNOG00000010609	1	Sham
chr4	ENSRNOG00000013383	1	Sham
chr4	ENSRNOG00000043114	1	Sham
chr4	ENSRNOG00000010601	3	Sham
chr4	ENSRNOG00000012392	1	Sham
chr4	ENSRNOG00000005519	1	Sham
chr4	ENSRNOG00000042478	2	Sham
chr4	ENSRNOG00000006076	1	Sham
chr4	ENSRNOG00000007151	1	Sham
chr4	ENSRNOG00000007234	4	Sham
chr4	ENSRNOG00000005502	1	Sham
chr4	ENSRNOG00000008869	3	Sham
chr4	ENSRNOG00000009700	1	Sham
chr4	ENSRNOG00000005775	1	Sham
chr4	ENSRNOG00000056207	2	Sham
chr4	ENSRNOG00000006030	3	Sham
chr4	ENSRNOG00000007806	1	Sham
chr4	ENSRNOG00000031173	3	Sham
chr4	ENSRNOG00000006197	1	Sham
chr4	ENSRNOG00000007100	6	Sham
chr4	ENSRNOG00000007281	1	Sham
chr4	ENSRNOG00000007392	1	Sham
chr4	ENSRNOG00000010267	2	Sham
chr4	ENSRNOG00000010133	2	Sham
chr4	ENSRNOG00000005564	1	Sham
chr4	ENSRNOG00000006001	3	Sham
chr4	ENSRNOG00000047635	2	Sham
chr4	ENSRNOG00000045771	2	Sham
chr4	ENSRNOG00000005310	2	Sham
chr4	ENSRNOG00000008239	1	Sham
chr4	ENSRNOG00000011944	1	Sham
chr4	ENSRNOG00000008393	2	Sham
chr4	ENSRNOG00000012098	2	Sham
chr4	ENSRNOG00000006893	1	Sham
chr4	ENSRNOG00000007304	4	Sham
chr4	ENSRNOG00000006174	1	Sham
chr4	ENSRNOG00000005890	2	Sham
chr4	ENSRNOG00000009097	2	Sham
chr4	ENSRNOG00000009545	1	Sham
chr4	ENSRNOG00000014090	1	Sham
chr4	ENSRNOG00000005587	1	Sham
chr4	ENSRNOG00000006151	2	Sham
chr4	ENSRNOG00000021938	1	Sham
chr4	ENSRNOG00000010048	5	Sham
chr4	ENSRNOG00000014501	1	Sham
chr4	ENSRNOG00000015903	1	Sham
chr4	ENSRNOG00000018317	5	Sham
chr4	ENSRNOG00000018507	3	Sham
chr4	ENSRNOG00000010474	2	Sham
chr4	ENSRNOG00000060350	2	Sham
chr4	ENSRNOG00000009726	1	Sham
chr4	ENSRNOG00000008658	1	Sham
chr4	ENSRNOG00000024647	1	Sham
chr4	ENSRNOG00000007104	2	Sham
chr4	ENSRNOG00000055860	2	Sham
chr4	ENSRNOG00000005662	1	Sham
chr4	ENSRNOG00000007472	2	Sham
chr4	ENSRNOG00000008142	1	Sham
chr4	ENSRNOG00000009414	1	Sham
chr4	ENSRNOG00000042482	2	Sham
chr4	ENSRNOG00000005697	2	Sham
chr4	ENSRNOG00000008157	1	Sham
chr4	ENSRNOG00000009176	1	Sham
chr4	ENSRNOG00000011653	2	Sham
chr4	ENSRNOG00000013589	1	Sham
chr4	ENSRNOG00000023065	1	Sham
chr4	ENSRNOG00000010591	1	Sham
chr4	ENSRNOG00000012394	2	Sham
chr4	ENSRNOG00000009000	1	Sham
chr4	ENSRNOG00000016589	1	Sham
chr4	ENSRNOG00000017052	1	Sham
chr4	ENSRNOG00000018309	3	Sham
chr4	ENSRNOG00000019219	1	Sham
chr4	ENSRNOG00000053362	1	Sham
chr4	ENSRNOG00000008870	1	Sham
chr4	ENSRNOG00000007570	1	Sham
chr4	ENSRNOG00000013816	1	Sham
chr4	ENSRNOG00000014856	4	Sham
chr4	ENSRNOG00000015986	1	Sham
chr4	ENSRNOG00000001842	1	Sham
chr4	ENSRNOG00000030547	2	Sham
chr4	ENSRNOG00000061925	1	Sham
chr4	ENSRNOG00000008117	1	Sham
chr4	ENSRNOG00000009282	2	Sham
chr4	ENSRNOG00000012764	1	Sham
chr4	ENSRNOG00000013962	3	Sham
chr4	ENSRNOG00000033531	2	Sham
chr4	ENSRNOG00000005726	5	Sham
chr4	ENSRNOG00000005818	1	Sham
chr4	ENSRNOG00000026319	4	Sham
chr4	ENSRNOG00000061046	1	Sham
chr4	ENSRNOG00000009112	2	Sham
chr4	ENSRNOG00000010420	1	Sham
chr4	ENSRNOG00000030151	1	Sham
chr4	ENSRNOG00000061845	1	Sham
chr4	ENSRNOG00000059016	1	Sham
chr4	ENSRNOG00000002524	4	Sham
chr4	ENSRNOG00000005468	1	Sham
chr4	ENSRNOG00000048205	1	Sham
chr4	ENSRNOG00000011014	2	Sham
chr4	ENSRNOG00000010421	1	Sham
chr4	ENSRNOG00000010795	1	Sham
chr4	ENSRNOG00000011946	1	Sham
chr4	ENSRNOG00000026705	1	Sham
chr4	ENSRNOG00000012826	1	Sham
chr4	ENSRNOG00000013729	1	Sham
chr4	ENSRNOG00000007034	2	Sham
chr4	ENSRNOG00000008725	1	Sham
chr4	ENSRNOG00000009280	1	Sham
chr4	ENSRNOG00000006228	2	Sham
chr4	ENSRNOG00000009156	1	Sham
chr4	ENSRNOG00000010452	1	Sham
chr4	ENSRNOG00000011175	2	Sham
chr4	ENSRNOG00000008063	3	Sham
chr4	ENSRNOG00000009636	1	Sham
chr4	ENSRNOG00000034084	1	Sham
chr4	ENSRNOG00000012337	1	Sham
chr4	ENSRNOG00000005981	1	Sham
chr4	ENSRNOG00000007808	1	Sham
chr4	ENSRNOG00000028422	3	Sham
chr4	ENSRNOG00000055675	1	Sham
chr4	ENSRNOG00000013520	2	Sham
chr4	ENSRNOG00000014617	3	Sham
chr4	ENSRNOG00000015097	1	Sham
chr4	ENSRNOG00000042499	1	Sham
chr4	ENSRNOG00000006579	1	Sham
chr4	ENSRNOG00000014092	1	Sham
chr4	ENSRNOG00000059615	1	Sham
chr4	ENSRNOG00000056009	2	Sham
chr4	ENSRNOG00000016704	1	Sham
chr4	ENSRNOG00000017708	2	Sham
chr4	ENSRNOG00000009347	1	Sham
chr4	ENSRNOG00000010239	3	Sham
chr4	ENSRNOG00000012247	1	Sham
chr4	ENSRNOG00000016255	1	Sham
chr4	ENSRNOG00000017003	1	Sham
chr4	ENSRNOG00000011391	1	Sham
chr4	ENSRNOG00000012364	1	Sham
chr4	ENSRNOG00000022060	3	Sham
chr4	ENSRNOG00000056462	4	Sham
chr4	ENSRNOG00000006221	2	Sham
chr4	ENSRNOG00000007764	1	Sham
chr4	ENSRNOG00000009184	1	Sham
chr4	ENSRNOG00000010301	1	Sham
chr4	ENSRNOG00000005353	1	Sham
chr4	ENSRNOG00000057556	1	Sham
chr4	ENSRNOG00000006534	1	Sham
chr4	ENSRNOG00000052718	1	Sham
chr4	ENSRNOG00000006509	3	Sham
chr4	ENSRNOG00000009934	1	Sham
chr4	ENSRNOG00000030269	8	Sham
chr4	ENSRNOG00000010153	1	Sham
chr4	ENSRNOG00000014713	1	Sham
chr4	ENSRNOG00000014751	1	Sham
chr4	ENSRNOG00000007090	1	Sham
chr4	ENSRNOG00000009264	1	Sham
chr4	ENSRNOG00000009956	5	Sham
chr4	ENSRNOG00000011905	2	Sham
chr4	ENSRNOG00000014083	2	Sham
chr4	ENSRNOG00000011156	1	Sham
chr4	ENSRNOG00000060098	1	Sham
chr4	ENSRNOG00000016778	1	Sham
chr4	ENSRNOG00000019556	2	Sham
chr4	ENSRNOG00000019750	3	Sham
chr4	ENSRNOG00000052486	2	Sham
chr4	ENSRNOG00000006338	1	Sham
chr4	ENSRNOG00000007047	1	Sham
chr4	ENSRNOG00000013000	2	Sham
chr4	ENSRNOG00000014382	1	Sham
chr4	ENSRNOG00000015514	1	Sham
chr4	ENSRNOG00000001852	1	Sham
chr4	ENSRNOG00000056041	1	Sham
chr4	ENSRNOG00000049378	1	Sham
chr5	ENSRNOG00000042458	2	Sham
chr5	ENSRNOG00000006992	2	Sham
chr5	ENSRNOG00000007975	1	Sham
chr5	ENSRNOG00000005703	3	Sham
chr5	ENSRNOG00000006980	1	Sham
chr5	ENSRNOG00000008566	2	Sham
chr5	ENSRNOG00000032840	1	Sham
chr5	ENSRNOG00000009683	2	Sham
chr5	ENSRNOG00000024953	1	Sham
chr5	ENSRNOG00000006697	1	Sham
chr5	ENSRNOG00000007719	1	Sham
chr5	ENSRNOG00000008688	1	Sham
chr5	ENSRNOG00000008782	3	Sham
chr5	ENSRNOG00000010106	1	Sham
chr5	ENSRNOG00000047513	1	Sham
chr5	ENSRNOG00000008288	1	Sham
chr5	ENSRNOG00000008672	1	Sham
chr5	ENSRNOG00000014635	1	Sham
chr5	ENSRNOG00000013078	2	Sham
chr5	ENSRNOG00000055779	2	Sham
chr5	ENSRNOG00000009266	1	Sham
chr5	ENSRNOG00000008159	1	Sham
chr5	ENSRNOG00000008034	2	Sham
chr5	ENSRNOG00000006972	1	Sham
chr5	ENSRNOG00000006087	2	Sham
chr5	ENSRNOG00000022325	1	Sham
chr5	ENSRNOG00000055089	4	Sham
chr5	ENSRNOG00000059876	1	Sham
chr5	ENSRNOG00000028129	1	Sham
chr5	ENSRNOG00000032048	3	Sham
chr5	ENSRNOG00000016137	1	Sham
chr5	ENSRNOG00000051069	1	Sham
chr5	ENSRNOG00000014975	3	Sham
chr5	ENSRNOG00000015340	1	Sham
chr5	ENSRNOG00000015644	2	Sham
chr5	ENSRNOG00000016780	1	Sham
chr5	ENSRNOG00000017132	1	Sham
chr5	ENSRNOG00000006719	1	Sham
chr5	ENSRNOG00000010825	1	Sham
chr5	ENSRNOG00000033445	1	Sham
chr5	ENSRNOG00000006761	1	Sham
chr5	ENSRNOG00000007051	1	Sham
chr5	ENSRNOG00000008036	2	Sham
chr5	ENSRNOG00000006335	2	Sham
chr5	ENSRNOG00000006966	3	Sham
chr5	ENSRNOG00000052887	3	Sham
chr5	ENSRNOG00000006357	1	Sham
chr5	ENSRNOG00000007175	1	Sham
chr5	ENSRNOG00000008116	2	Sham
chr5	ENSRNOG00000006787	2	Sham
chr5	ENSRNOG00000009778	1	Sham
chr5	ENSRNOG00000010512	1	Sham
chr5	ENSRNOG00000013064	1	Sham
chr5	ENSRNOG00000052062	1	Sham
chr5	ENSRNOG00000007111	1	Sham
chr5	ENSRNOG00000010299	1	Sham
chr5	ENSRNOG00000010091	3	Sham
chr5	ENSRNOG00000010169	1	Sham
chr5	ENSRNOG00000000145	1	Sham
chr5	ENSRNOG00000019381	1	Sham
chr5	ENSRNOG00000019484	2	Sham
chr5	ENSRNOG00000028448	2	Sham
chr5	ENSRNOG00000061851	1	Sham
chr5	ENSRNOG00000017426	1	Sham
chr5	ENSRNOG00000010550	1	Sham
chr5	ENSRNOG00000012204	1	Sham
chr5	ENSRNOG00000058461	2	Sham
chr5	ENSRNOG00000014302	1	Sham
chr5	ENSRNOG00000030238	1	Sham
chr5	ENSRNOG00000050044	2	Sham
chr5	ENSRNOG00000014375	2	Sham
chr5	ENSRNOG00000011709	1	Sham
chr5	ENSRNOG00000011927	3	Sham
chr5	ENSRNOG00000007982	1	Sham
chr5	ENSRNOG00000007083	1	Sham
chr5	ENSRNOG00000016810	2	Sham
chr5	ENSRNOG00000022054	1	Sham
chr5	ENSRNOG00000017309	1	Sham
chr5	ENSRNOG00000060597	2	Sham
chr5	ENSRNOG00000022402	2	Sham
chr5	ENSRNOG00000013602	1	Sham
chr5	ENSRNOG00000013825	1	Sham
chr5	ENSRNOG00000014368	3	Sham
chr5	ENSRNOG00000014445	3	Sham
chr5	ENSRNOG00000016322	1	Sham
chr5	ENSRNOG00000007330	2	Sham
chr5	ENSRNOG00000018097	1	Sham
chr5	ENSRNOG00000018183	7	Sham
chr5	ENSRNOG00000061876	1	Sham
chr5	ENSRNOG00000007574	1	Sham
chr5	ENSRNOG00000009409	1	Sham
chr5	ENSRNOG00000009615	1	Sham
chr5	ENSRNOG00000016398	5	Sham
chr5	ENSRNOG00000017895	1	Sham
chr5	ENSRNOG00000017940	4	Sham
chr5	ENSRNOG00000058186	1	Sham
chr5	ENSRNOG00000008802	1	Sham
chr5	ENSRNOG00000010580	1	Sham
chr5	ENSRNOG00000011104	1	Sham
chr5	ENSRNOG00000011268	1	Sham
chr5	ENSRNOG00000023112	1	Sham
chr5	ENSRNOG00000016638	2	Sham
chr5	ENSRNOG00000017213	1	Sham
chr5	ENSRNOG00000017829	1	Sham
chr5	ENSRNOG00000019981	3	Sham
chr5	ENSRNOG00000021392	1	Sham
chr5	ENSRNOG00000005850	1	Sham
chr5	ENSRNOG00000005391	2	Sham
chr5	ENSRNOG00000021718	1	Sham
chr5	ENSRNOG00000021663	1	Sham
chr5	ENSRNOG00000006200	1	Sham
chr5	ENSRNOG00000006833	3	Sham
chr5	ENSRNOG00000030862	1	Sham
chr5	ENSRNOG00000008320	1	Sham
chr5	ENSRNOG00000027276	1	Sham
chr5	ENSRNOG00000008943	1	Sham
chr5	ENSRNOG00000016338	1	Sham
chr5	ENSRNOG00000002449	2	Sham
chr5	ENSRNOG00000006328	2	Sham
chr5	ENSRNOG00000008475	1	Sham
chr5	ENSRNOG00000008626	1	Sham
chr5	ENSRNOG00000006485	1	Sham
chr5	ENSRNOG00000039559	1	Sham
chr5	ENSRNOG00000034242	3	Sham
chr5	ENSRNOG00000016630	2	Sham
chr5	ENSRNOG00000016364	1	Sham
chr5	ENSRNOG00000012634	1	Sham
chr5	ENSRNOG00000008431	2	Sham
chr5	ENSRNOG00000006369	2	Sham
chr5	ENSRNOG00000016299	1	Sham
chr5	ENSRNOG00000056550	1	Sham
chr5	ENSRNOG00000013656	1	Sham
chr5	ENSRNOG00000025076	1	Sham
chr5	ENSRNOG00000029785	1	Sham
chr5	ENSRNOG00000015206	1	Sham
chr5	ENSRNOG00000005932	2	Sham
chr5	ENSRNOG00000005711	5	Sham
chr5	ENSRNOG00000011498	3	Sham
chr5	ENSRNOG00000007663	1	Sham
chr5	ENSRNOG00000008169	7	Sham
chr5	ENSRNOG00000006853	1	Sham
chr5	ENSRNOG00000011157	3	Sham
chr5	ENSRNOG00000009078	1	Sham
chr5	ENSRNOG00000011413	1	Sham
chr5	ENSRNOG00000027183	1	Sham
chr5	ENSRNOG00000007775	1	Sham
chr5	ENSRNOG00000055078	1	Sham
chr5	ENSRNOG00000012550	1	Sham
chr5	ENSRNOG00000058476	3	Sham
chr5	ENSRNOG00000019236	1	Sham
chr5	ENSRNOG00000019655	1	Sham
chr5	ENSRNOG00000019956	1	Sham
chr5	ENSRNOG00000028659	1	Sham
chr5	ENSRNOG00000010735	1	Sham
chr5	ENSRNOG00000011421	1	Sham
chr5	ENSRNOG00000013492	4	Sham
chr5	ENSRNOG00000016047	13	Sham
chr5	ENSRNOG00000009977	3	Sham
chr5	ENSRNOG00000010237	2	Sham
chr5	ENSRNOG00000011751	1	Sham
chr5	ENSRNOG00000046794	1	Sham
chr5	ENSRNOG00000012266	1	Sham
chr5	ENSRNOG00000061536	1	Sham
chr5	ENSRNOG00000013300	1	Sham
chr5	ENSRNOG00000059550	1	Sham
chr5	ENSRNOG00000006137	4	Sham
chr5	ENSRNOG00000042411	1	Sham
chr5	ENSRNOG00000051615	1	Sham
chr5	ENSRNOG00000014665	1	Sham
chr5	ENSRNOG00000016392	1	Sham
chr5	ENSRNOG00000016776	1	Sham
chr5	ENSRNOG00000000151	1	Sham
chr5	ENSRNOG00000018109	1	Sham
chr5	ENSRNOG00000018194	1	Sham
chr5	ENSRNOG00000010873	1	Sham
chr5	ENSRNOG00000016553	1	Sham
chr5	ENSRNOG00000033556	4	Sham
chr5	ENSRNOG00000013783	1	Sham
chr5	ENSRNOG00000014322	1	Sham
chr5	ENSRNOG00000016443	1	Sham
chr5	ENSRNOG00000008619	1	Sham
chr5	ENSRNOG00000009298	1	Sham
chr5	ENSRNOG00000012455	2	Sham
chr5	ENSRNOG00000057626	5	Sham
chr5	ENSRNOG00000014986	2	Sham
chr5	ENSRNOG00000015962	1	Sham
chr5	ENSRNOG00000056723	1	Sham
chr5	ENSRNOG00000018413	1	Sham
chr5	ENSRNOG00000030055	1	Sham
chr5	ENSRNOG00000018602	2	Sham
chr5	ENSRNOG00000011550	2	Sham
chr5	ENSRNOG00000046227	1	Sham
chr5	ENSRNOG00000055340	1	Sham
chr5	ENSRNOG00000015480	3	Sham
chr5	ENSRNOG00000020205	1	Sham
chr6	ENSRNOG00000006523	2	Sham
chr6	ENSRNOG00000007907	1	Sham
chr6	ENSRNOG00000004685	1	Sham
chr6	ENSRNOG00000030667	1	Sham
chr6	ENSRNOG00000007006	2	Sham
chr6	ENSRNOG00000021318	2	Sham
chr6	ENSRNOG00000028504	1	Sham
chr6	ENSRNOG00000016134	1	Sham
chr6	ENSRNOG00000040110	1	Sham
chr6	ENSRNOG00000026742	3	Sham
chr6	ENSRNOG00000026905	1	Sham
chr6	ENSRNOG00000005298	1	Sham
chr6	ENSRNOG00000005301	1	Sham
chr6	ENSRNOG00000056904	1	Sham
chr6	ENSRNOG00000024629	2	Sham
chr6	ENSRNOG00000011394	2	Sham
chr6	ENSRNOG00000011908	1	Sham
chr6	ENSRNOG00000011914	1	Sham
chr6	ENSRNOG00000003988	1	Sham
chr6	ENSRNOG00000003999	1	Sham
chr6	ENSRNOG00000058973	1	Sham
chr6	ENSRNOG00000006062	1	Sham
chr6	ENSRNOG00000006180	2	Sham
chr6	ENSRNOG00000028783	1	Sham
chr6	ENSRNOG00000004908	3	Sham
chr6	ENSRNOG00000004496	7	Sham
chr6	ENSRNOG00000050197	1	Sham
chr6	ENSRNOG00000005424	2	Sham
chr6	ENSRNOG00000061415	1	Sham
chr6	ENSRNOG00000023176	7	Sham
chr6	ENSRNOG00000004269	2	Sham
chr6	ENSRNOG00000010415	2	Sham
chr6	ENSRNOG00000005623	1	Sham
chr6	ENSRNOG00000004823	2	Sham
chr6	ENSRNOG00000039091	3	Sham
chr6	ENSRNOG00000004067	2	Sham
chr6	ENSRNOG00000031203	1	Sham
chr6	ENSRNOG00000004696	1	Sham
chr6	ENSRNOG00000004841	6	Sham
chr6	ENSRNOG00000046049	1	Sham
chr6	ENSRNOG00000007114	1	Sham
chr6	ENSRNOG00000046740	1	Sham
chr6	ENSRNOG00000004061	4	Sham
chr6	ENSRNOG00000005550	1	Sham
chr6	ENSRNOG00000004415	1	Sham
chr6	ENSRNOG00000005063	1	Sham
chr6	ENSRNOG00000057934	1	Sham
chr6	ENSRNOG00000007504	1	Sham
chr6	ENSRNOG00000007851	2	Sham
chr6	ENSRNOG00000005916	1	Sham
chr6	ENSRNOG00000004345	3	Sham
chr6	ENSRNOG00000007267	1	Sham
chr6	ENSRNOG00000008292	1	Sham
chr6	ENSRNOG00000006472	1	Sham
chr6	ENSRNOG00000006570	1	Sham
chr6	ENSRNOG00000010650	1	Sham
chr6	ENSRNOG00000027707	1	Sham
chr6	ENSRNOG00000038297	1	Sham
chr6	ENSRNOG00000005513	1	Sham
chr6	ENSRNOG00000007646	1	Sham
chr6	ENSRNOG00000010134	1	Sham
chr6	ENSRNOG00000038166	1	Sham
chr6	ENSRNOG00000027317	2	Sham
chr6	ENSRNOG00000008224	1	Sham
chr6	ENSRNOG00000009318	1	Sham
chr6	ENSRNOG00000011334	1	Sham
chr6	ENSRNOG00000048981	1	Sham
chr6	ENSRNOG00000047574	3	Sham
chr6	ENSRNOG00000004083	2	Sham
chr6	ENSRNOG00000003951	2	Sham
chr6	ENSRNOG00000004060	2	Sham
chr6	ENSRNOG00000052549	1	Sham
chr6	ENSRNOG00000008728	1	Sham
chr6	ENSRNOG00000007147	1	Sham
chr6	ENSRNOG00000014476	2	Sham
chr6	ENSRNOG00000004339	1	Sham
chr6	ENSRNOG00000059660	1	Sham
chr6	ENSRNOG00000004973	1	Sham
chr6	ENSRNOG00000006178	7	Sham
chr6	ENSRNOG00000008145	1	Sham
chr6	ENSRNOG00000010218	2	Sham
chr6	ENSRNOG00000010330	2	Sham
chr6	ENSRNOG00000011572	1	Sham
chr6	ENSRNOG00000012677	1	Sham
chr6	ENSRNOG00000033688	5	Sham
chr6	ENSRNOG00000014744	2	Sham
chr6	ENSRNOG00000004711	1	Sham
chr6	ENSRNOG00000032391	1	Sham
chr6	ENSRNOG00000005003	1	Sham
chr6	ENSRNOG00000037435	1	Sham
chr6	ENSRNOG00000004806	1	Sham
chr6	ENSRNOG00000025926	1	Sham
chr6	ENSRNOG00000006929	1	Sham
chr6	ENSRNOG00000027360	1	Sham
chr6	ENSRNOG00000054272	1	Sham
chr6	ENSRNOG00000007106	2	Sham
chr6	ENSRNOG00000007172	1	Sham
chr6	ENSRNOG00000008479	2	Sham
chr6	ENSRNOG00000005877	2	Sham
chr6	ENSRNOG00000007326	2	Sham
chr6	ENSRNOG00000050220	1	Sham
chr6	ENSRNOG00000027191	2	Sham
chr6	ENSRNOG00000004612	2	Sham
chr6	ENSRNOG00000025689	1	Sham
chr6	ENSRNOG00000008961	2	Sham
chr6	ENSRNOG00000059295	1	Sham
chr6	ENSRNOG00000047088	1	Sham
chr6	ENSRNOG00000012950	2	Sham
chr6	ENSRNOG00000004068	3	Sham
chr6	ENSRNOG00000046741	1	Sham
chr6	ENSRNOG00000021403	1	Sham
chr6	ENSRNOG00000005345	1	Sham
chr6	ENSRNOG00000051650	3	Sham
chr6	ENSRNOG00000006364	1	Sham
chr6	ENSRNOG00000011040	1	Sham
chr6	ENSRNOG00000004158	1	Sham
chr6	ENSRNOG00000031440	1	Sham
chr6	ENSRNOG00000006905	2	Sham
chr6	ENSRNOG00000005249	1	Sham
chr6	ENSRNOG00000045892	1	Sham
chr6	ENSRNOG00000007390	1	Sham
chr6	ENSRNOG00000046256	3	Sham
chr6	ENSRNOG00000004629	1	Sham
chr6	ENSRNOG00000004923	1	Sham
chr6	ENSRNOG00000007031	1	Sham
chr6	ENSRNOG00000004794	2	Sham
chr6	ENSRNOG00000007785	1	Sham
chr6	ENSRNOG00000006911	5	Sham
chr6	ENSRNOG00000008049	1	Sham
chr6	ENSRNOG00000009080	2	Sham
chr6	ENSRNOG00000056756	1	Sham
chr6	ENSRNOG00000009653	2	Sham
chr6	ENSRNOG00000010653	1	Sham
chr6	ENSRNOG00000012062	1	Sham
chr6	ENSRNOG00000058572	1	Sham
chr6	ENSRNOG00000007901	1	Sham
chr6	ENSRNOG00000037998	1	Sham
chr6	ENSRNOG00000004464	3	Sham
chr6	ENSRNOG00000004709	1	Sham
chr6	ENSRNOG00000004362	1	Sham
chr6	ENSRNOG00000004482	1	Sham
chr6	ENSRNOG00000027773	1	Sham
chr6	ENSRNOG00000005292	3	Sham
chr6	ENSRNOG00000009166	1	Sham
chr6	ENSRNOG00000010711	2	Sham
chr6	ENSRNOG00000005776	1	Sham
chr6	ENSRNOG00000006587	1	Sham
chr6	ENSRNOG00000051719	1	Sham
chr6	ENSRNOG00000004359	3	Sham
chr6	ENSRNOG00000048751	1	Sham
chr6	ENSRNOG00000009675	1	Sham
chr6	ENSRNOG00000012653	1	Sham
chr6	ENSRNOG00000028629	5	Sham
chr6	ENSRNOG00000006569	1	Sham
chr7	ENSRNOG00000031993	1	Sham
chr7	ENSRNOG00000002642	4	Sham
chr7	ENSRNOG00000002840	1	Sham
chr7	ENSRNOG00000053881	1	Sham
chr7	ENSRNOG00000003549	1	Sham
chr7	ENSRNOG00000023456	1	Sham
chr7	ENSRNOG00000031135	4	Sham
chr7	ENSRNOG00000030520	1	Sham
chr7	ENSRNOG00000005446	1	Sham
chr7	ENSRNOG00000004695	1	Sham
chr7	ENSRNOG00000004505	2	Sham
chr7	ENSRNOG00000020601	1	Sham
chr7	ENSRNOG00000020407	1	Sham
chr7	ENSRNOG00000019891	1	Sham
chr7	ENSRNOG00000029738	1	Sham
chr7	ENSRNOG00000018977	1	Sham
chr7	ENSRNOG00000029028	1	Sham
chr7	ENSRNOG00000018788	2	Sham
chr7	ENSRNOG00000033694	1	Sham
chr7	ENSRNOG00000028956	1	Sham
chr7	ENSRNOG00000024349	1	Sham
chr7	ENSRNOG00000000177	1	Sham
chr7	ENSRNOG00000004813	1	Sham
chr7	ENSRNOG00000008713	1	Sham
chr7	ENSRNOG00000005228	2	Sham
chr7	ENSRNOG00000005763	1	Sham
chr7	ENSRNOG00000050317	1	Sham
chr7	ENSRNOG00000004148	1	Sham
chr7	ENSRNOG00000007713	2	Sham
chr7	ENSRNOG00000007859	1	Sham
chr7	ENSRNOG00000058053	1	Sham
chr7	ENSRNOG00000021681	4	Sham
chr7	ENSRNOG00000004284	1	Sham
chr7	ENSRNOG00000004353	2	Sham
chr7	ENSRNOG00000026962	1	Sham
chr7	ENSRNOG00000003890	2	Sham
chr7	ENSRNOG00000053060	1	Sham
chr7	ENSRNOG00000034134	1	Sham
chr7	ENSRNOG00000007286	1	Sham
chr7	ENSRNOG00000023202	1	Sham
chr7	ENSRNOG00000004185	1	Sham
chr7	ENSRNOG00000025481	1	Sham
chr7	ENSRNOG00000007801	2	Sham
chr7	ENSRNOG00000004936	1	Sham
chr7	ENSRNOG00000056487	4	Sham
chr7	ENSRNOG00000005123	1	Sham
chr7	ENSRNOG00000004681	1	Sham
chr7	ENSRNOG00000005417	1	Sham
chr7	ENSRNOG00000008271	1	Sham
chr7	ENSRNOG00000009364	1	Sham
chr7	ENSRNOG00000009550	4	Sham
chr7	ENSRNOG00000025528	1	Sham
chr7	ENSRNOG00000046527	1	Sham
chr7	ENSRNOG00000009539	1	Sham
chr7	ENSRNOG00000029450	1	Sham
chr7	ENSRNOG00000029941	1	Sham
chr7	ENSRNOG00000030355	1	Sham
chr7	ENSRNOG00000060123	1	Sham
chr7	ENSRNOG00000009884	1	Sham
chr7	ENSRNOG00000011020	1	Sham
chr7	ENSRNOG00000026212	2	Sham
chr7	ENSRNOG00000017108	1	Sham
chr7	ENSRNOG00000017285	1	Sham
chr7	ENSRNOG00000017801	1	Sham
chr7	ENSRNOG00000060407	1	Sham
chr7	ENSRNOG00000024907	1	Sham
chr7	ENSRNOG00000000190	1	Sham
chr7	ENSRNOG00000055925	4	Sham
chr7	ENSRNOG00000019383	1	Sham
chr7	ENSRNOG00000024128	4	Sham
chr7	ENSRNOG00000007400	3	Sham
chr7	ENSRNOG00000007686	1	Sham
chr7	ENSRNOG00000014637	2	Sham
chr7	ENSRNOG00000049349	1	Sham
chr7	ENSRNOG00000055530	1	Sham
chr7	ENSRNOG00000026425	2	Sham
chr7	ENSRNOG00000009598	2	Sham
chr7	ENSRNOG00000032828	1	Sham
chr7	ENSRNOG00000004438	3	Sham
chr7	ENSRNOG00000060211	1	Sham
chr7	ENSRNOG00000057988	2	Sham
chr7	ENSRNOG00000052539	1	Sham
chr7	ENSRNOG00000055579	2	Sham
chr7	ENSRNOG00000061572	1	Sham
chr7	ENSRNOG00000056457	2	Sham
chr7	ENSRNOG00000056106	1	Sham
chr7	ENSRNOG00000061088	1	Sham
chr7	ENSRNOG00000005309	3	Sham
chr7	ENSRNOG00000006934	1	Sham
chr7	ENSRNOG00000010103	2	Sham
chr7	ENSRNOG00000012192	1	Sham
chr7	ENSRNOG00000036852	2	Sham
chr7	ENSRNOG00000028619	1	Sham
chr7	ENSRNOG00000036835	1	Sham
chr7	ENSRNOG00000054140	2	Sham
chr7	ENSRNOG00000028837	1	Sham
chr7	ENSRNOG00000042233	1	Sham
chr7	ENSRNOG00000006130	1	Sham
chr7	ENSRNOG00000020431	1	Sham
chr7	ENSRNOG00000020266	4	Sham
chr7	ENSRNOG00000057881	1	Sham
chr7	ENSRNOG00000019459	1	Sham
chr7	ENSRNOG00000033791	3	Sham
chr7	ENSRNOG00000024603	1	Sham
chr7	ENSRNOG00000024568	1	Sham
chr7	ENSRNOG00000015999	1	Sham
chr7	ENSRNOG00000014625	1	Sham
chr7	ENSRNOG00000008831	2	Sham
chr7	ENSRNOG00000008414	1	Sham
chr7	ENSRNOG00000006770	2	Sham
chr7	ENSRNOG00000057416	1	Sham
chr7	ENSRNOG00000007921	2	Sham
chr7	ENSRNOG00000007648	1	Sham
chr7	ENSRNOG00000006987	1	Sham
chr7	ENSRNOG00000026963	3	Sham
chr7	ENSRNOG00000006841	1	Sham
chr7	ENSRNOG00000024955	1	Sham
chr7	ENSRNOG00000008289	2	Sham
chr7	ENSRNOG00000009094	1	Sham
chr7	ENSRNOG00000006426	4	Sham
chr7	ENSRNOG00000004925	1	Sham
chr7	ENSRNOG00000003803	2	Sham
chr7	ENSRNOG00000059744	1	Sham
chr7	ENSRNOG00000003923	2	Sham
chr7	ENSRNOG00000005642	2	Sham
chr7	ENSRNOG00000005825	1	Sham
chr7	ENSRNOG00000027622	2	Sham
chr7	ENSRNOG00000007834	1	Sham
chr7	ENSRNOG00000025570	1	Sham
chr7	ENSRNOG00000005299	5	Sham
chr7	ENSRNOG00000025053	8	Sham
chr7	ENSRNOG00000005975	1	Sham
chr7	ENSRNOG00000008639	2	Sham
chr7	ENSRNOG00000008195	2	Sham
chr7	ENSRNOG00000060956	2	Sham
chr7	ENSRNOG00000042978	2	Sham
chr7	ENSRNOG00000006816	5	Sham
chr7	ENSRNOG00000005333	3	Sham
chr7	ENSRNOG00000004200	2	Sham
chr7	ENSRNOG00000004420	1	Sham
chr7	ENSRNOG00000043390	1	Sham
chr7	ENSRNOG00000004089	3	Sham
chr7	ENSRNOG00000006412	1	Sham
chr7	ENSRNOG00000009001	3	Sham
chr7	ENSRNOG00000025460	1	Sham
chr7	ENSRNOG00000007393	2	Sham
chr7	ENSRNOG00000005159	1	Sham
chr7	ENSRNOG00000027569	1	Sham
chr7	ENSRNOG00000008533	2	Sham
chr7	ENSRNOG00000007916	1	Sham
chr7	ENSRNOG00000043465	1	Sham
chr7	ENSRNOG00000006086	4	Sham
chr7	ENSRNOG00000007668	1	Sham
chr7	ENSRNOG00000032574	1	Sham
chr7	ENSRNOG00000009960	1	Sham
chr7	ENSRNOG00000023781	8	Sham
chr7	ENSRNOG00000025594	1	Sham
chr7	ENSRNOG00000004688	1	Sham
chr7	ENSRNOG00000005804	1	Sham
chr7	ENSRNOG00000006471	1	Sham
chr7	ENSRNOG00000000186	1	Sham
chr7	ENSRNOG00000007934	1	Sham
chr7	ENSRNOG00000011305	3	Sham
chr7	ENSRNOG00000051170	1	Sham
chr7	ENSRNOG00000015177	2	Sham
chr7	ENSRNOG00000016156	1	Sham
chr7	ENSRNOG00000016875	1	Sham
chr7	ENSRNOG00000016896	3	Sham
chr7	ENSRNOG00000019070	1	Sham
chr7	ENSRNOG00000031789	2	Sham
chr7	ENSRNOG00000005358	1	Sham
chr7	ENSRNOG00000008569	1	Sham
chr7	ENSRNOG00000009585	7	Sham
chr7	ENSRNOG00000046975	1	Sham
chr7	ENSRNOG00000052725	1	Sham
chr7	ENSRNOG00000017022	2	Sham
chr7	ENSRNOG00000004538	1	Sham
chr7	ENSRNOG00000032871	2	Sham
chr7	ENSRNOG00000007133	1	Sham
chr7	ENSRNOG00000008392	3	Sham
chr7	ENSRNOG00000014296	1	Sham
chr7	ENSRNOG00000014844	6	Sham
chr7	ENSRNOG00000004996	1	Sham
chr7	ENSRNOG00000022772	1	Sham
chr7	ENSRNOG00000006305	4	Sham
chr7	ENSRNOG00000060154	2	Sham
chr7	ENSRNOG00000061499	5	Sham
chr7	ENSRNOG00000053468	1	Sham
chr7	ENSRNOG00000053258	1	Sham
chr7	ENSRNOG00000033059	1	Sham
chr7	ENSRNOG00000010793	2	Sham
chr7	ENSRNOG00000015134	2	Sham
chr7	ENSRNOG00000036841	1	Sham
chr8	ENSRNOG00000008390	1	Sham
chr8	ENSRNOG00000005713	1	Sham
chr8	ENSRNOG00000005923	1	Sham
chr8	ENSRNOG00000024863	1	Sham
chr8	ENSRNOG00000008173	1	Sham
chr8	ENSRNOG00000010921	1	Sham
chr8	ENSRNOG00000026643	1	Sham
chr8	ENSRNOG00000020442	1	Sham
chr8	ENSRNOG00000020659	1	Sham
chr8	ENSRNOG00000007649	2	Sham
chr8	ENSRNOG00000031129	1	Sham
chr8	ENSRNOG00000009271	2	Sham
chr8	ENSRNOG00000009946	2	Sham
chr8	ENSRNOG00000013360	1	Sham
chr8	ENSRNOG00000007142	1	Sham
chr8	ENSRNOG00000014719	1	Sham
chr8	ENSRNOG00000007853	1	Sham
chr8	ENSRNOG00000008709	2	Sham
chr8	ENSRNOG00000009772	1	Sham
chr8	ENSRNOG00000010543	1	Sham
chr8	ENSRNOG00000006075	1	Sham
chr8	ENSRNOG00000006604	1	Sham
chr8	ENSRNOG00000010944	3	Sham
chr8	ENSRNOG00000053932	1	Sham
chr8	ENSRNOG00000013919	2	Sham
chr8	ENSRNOG00000016221	1	Sham
chr8	ENSRNOG00000026679	1	Sham
chr8	ENSRNOG00000016847	1	Sham
chr8	ENSRNOG00000045931	3	Sham
chr8	ENSRNOG00000018778	1	Sham
chr8	ENSRNOG00000010524	1	Sham
chr8	ENSRNOG00000010922	1	Sham
chr8	ENSRNOG00000012237	1	Sham
chr8	ENSRNOG00000010277	2	Sham
chr8	ENSRNOG00000013493	1	Sham
chr8	ENSRNOG00000014529	1	Sham
chr8	ENSRNOG00000015780	1	Sham
chr8	ENSRNOG00000016905	1	Sham
chr8	ENSRNOG00000032254	1	Sham
chr8	ENSRNOG00000019579	1	Sham
chr8	ENSRNOG00000026238	1	Sham
chr8	ENSRNOG00000026178	1	Sham
chr8	ENSRNOG00000011619	2	Sham
chr8	ENSRNOG00000012868	1	Sham
chr8	ENSRNOG00000014846	1	Sham
chr8	ENSRNOG00000007164	1	Sham
chr8	ENSRNOG00000009378	2	Sham
chr8	ENSRNOG00000011739	2	Sham
chr8	ENSRNOG00000019105	2	Sham
chr8	ENSRNOG00000033496	1	Sham
chr8	ENSRNOG00000015953	1	Sham
chr8	ENSRNOG00000016620	1	Sham
chr8	ENSRNOG00000016781	1	Sham
chr8	ENSRNOG00000051671	6	Sham
chr8	ENSRNOG00000030213	4	Sham
chr8	ENSRNOG00000054446	2	Sham
chr8	ENSRNOG00000058898	5	Sham
chr8	ENSRNOG00000053428	1	Sham
chr8	ENSRNOG00000058522	2	Sham
chr8	ENSRNOG00000058866	7	Sham
chr8	ENSRNOG00000024336	1	Sham
chr8	ENSRNOG00000011852	1	Sham
chr8	ENSRNOG00000022847	2	Sham
chr8	ENSRNOG00000014025	5	Sham
chr8	ENSRNOG00000008593	1	Sham
chr8	ENSRNOG00000010789	2	Sham
chr8	ENSRNOG00000012406	1	Sham
chr8	ENSRNOG00000012927	1	Sham
chr8	ENSRNOG00000015718	1	Sham
chr8	ENSRNOG00000015835	1	Sham
chr8	ENSRNOG00000049083	1	Sham
chr8	ENSRNOG00000050519	1	Sham
chr8	ENSRNOG00000048812	1	Sham
chr8	ENSRNOG00000025071	1	Sham
chr8	ENSRNOG00000020284	2	Sham
chr8	ENSRNOG00000020361	1	Sham
chr8	ENSRNOG00000029510	2	Sham
chr8	ENSRNOG00000020748	2	Sham
chr8	ENSRNOG00000020833	2	Sham
chr8	ENSRNOG00000020853	1	Sham
chr8	ENSRNOG00000020915	2	Sham
chr8	ENSRNOG00000043006	3	Sham
chr8	ENSRNOG00000021091	1	Sham
chr8	ENSRNOG00000033026	2	Sham
chr8	ENSRNOG00000009161	4	Sham
chr8	ENSRNOG00000010196	1	Sham
chr8	ENSRNOG00000010096	1	Sham
chr8	ENSRNOG00000029910	4	Sham
chr8	ENSRNOG00000018645	2	Sham
chr8	ENSRNOG00000018700	2	Sham
chr8	ENSRNOG00000018797	1	Sham
chr8	ENSRNOG00000019007	1	Sham
chr8	ENSRNOG00000019262	1	Sham
chr8	ENSRNOG00000049128	2	Sham
chr8	ENSRNOG00000019382	1	Sham
chr8	ENSRNOG00000005149	2	Sham
chr8	ENSRNOG00000005795	1	Sham
chr8	ENSRNOG00000006957	2	Sham
chr8	ENSRNOG00000024757	1	Sham
chr8	ENSRNOG00000010999	1	Sham
chr8	ENSRNOG00000011585	4	Sham
chr8	ENSRNOG00000020619	1	Sham
chr8	ENSRNOG00000033426	1	Sham
chr8	ENSRNOG00000020901	1	Sham
chr8	ENSRNOG00000013752	2	Sham
chr8	ENSRNOG00000014331	2	Sham
chr8	ENSRNOG00000026589	3	Sham
chr8	ENSRNOG00000047235	1	Sham
chr8	ENSRNOG00000047179	2	Sham
chr8	ENSRNOG00000031896	1	Sham
chr8	ENSRNOG00000030391	1	Sham
chr8	ENSRNOG00000005960	1	Sham
chr8	ENSRNOG00000053577	3	Sham
chr8	ENSRNOG00000008305	2	Sham
chr8	ENSRNOG00000008924	4	Sham
chr8	ENSRNOG00000008862	1	Sham
chr8	ENSRNOG00000010733	2	Sham
chr8	ENSRNOG00000026985	1	Sham
chr8	ENSRNOG00000061108	4	Sham
chr8	ENSRNOG00000015133	3	Sham
chr8	ENSRNOG00000057102	2	Sham
chr8	ENSRNOG00000031890	6	Sham
chr8	ENSRNOG00000022980	1	Sham
chr8	ENSRNOG00000009994	1	Sham
chr8	ENSRNOG00000010260	1	Sham
chr8	ENSRNOG00000025463	1	Sham
chr8	ENSRNOG00000008039	1	Sham
chr8	ENSRNOG00000009054	2	Sham
chr8	ENSRNOG00000009170	4	Sham
chr8	ENSRNOG00000011381	3	Sham
chr8	ENSRNOG00000042519	1	Sham
chr8	ENSRNOG00000054008	2	Sham
chr8	ENSRNOG00000030126	1	Sham
chr8	ENSRNOG00000006490	2	Sham
chr8	ENSRNOG00000026171	1	Sham
chr8	ENSRNOG00000009887	1	Sham
chr8	ENSRNOG00000012015	2	Sham
chr8	ENSRNOG00000015257	1	Sham
chr8	ENSRNOG00000007077	2	Sham
chr8	ENSRNOG00000007926	1	Sham
chr8	ENSRNOG00000011302	1	Sham
chr8	ENSRNOG00000018184	1	Sham
chr8	ENSRNOG00000018373	1	Sham
chr8	ENSRNOG00000057676	1	Sham
chr8	ENSRNOG00000054080	1	Sham
chr8	ENSRNOG00000057754	1	Sham
chr8	ENSRNOG00000032436	1	Sham
chr8	ENSRNOG00000010447	1	Sham
chr8	ENSRNOG00000010784	1	Sham
chr8	ENSRNOG00000010895	2	Sham
chr8	ENSRNOG00000011521	1	Sham
chr8	ENSRNOG00000008652	2	Sham
chr8	ENSRNOG00000031032	1	Sham
chr8	ENSRNOG00000009773	1	Sham
chr8	ENSRNOG00000009715	4	Sham
chr8	ENSRNOG00000023861	2	Sham
chr8	ENSRNOG00000011348	1	Sham
chr8	ENSRNOG00000000204	2	Sham
chr8	ENSRNOG00000013399	1	Sham
chr8	ENSRNOG00000058412	1	Sham
chr8	ENSRNOG00000008607	1	Sham
chr8	ENSRNOG00000009945	1	Sham
chr8	ENSRNOG00000011501	2	Sham
chr8	ENSRNOG00000011909	1	Sham
chr8	ENSRNOG00000012386	1	Sham
chr8	ENSRNOG00000014060	1	Sham
chr8	ENSRNOG00000022999	2	Sham
chr8	ENSRNOG00000030625	2	Sham
chr8	ENSRNOG00000011027	1	Sham
chr8	ENSRNOG00000011491	1	Sham
chr8	ENSRNOG00000056596	1	Sham
chr8	ENSRNOG00000011936	1	Sham
chr8	ENSRNOG00000014201	1	Sham
chr8	ENSRNOG00000014576	1	Sham
chr8	ENSRNOG00000016592	3	Sham
chr8	ENSRNOG00000018153	3	Sham
chr8	ENSRNOG00000018333	1	Sham
chr8	ENSRNOG00000030714	4	Sham
chr8	ENSRNOG00000019400	1	Sham
chr8	ENSRNOG00000031827	1	Sham
chr8	ENSRNOG00000029194	1	Sham
chr8	ENSRNOG00000008919	2	Sham
chr8	ENSRNOG00000008981	2	Sham
chr8	ENSRNOG00000011922	1	Sham
chr8	ENSRNOG00000013136	3	Sham
chr8	ENSRNOG00000033433	1	Sham
chr9	ENSRNOG00000046834	2	Sham
chr9	ENSRNOG00000047134	1	Sham
chr9	ENSRNOG00000046502	1	Sham
chr9	ENSRNOG00000049511	2	Sham
chr9	ENSRNOG00000047247	3	Sham
chr9	ENSRNOG00000015813	2	Sham
chr9	ENSRNOG00000017495	1	Sham
chr9	ENSRNOG00000019598	3	Sham
chr9	ENSRNOG00000019743	1	Sham
chr9	ENSRNOG00000019834	2	Sham
chr9	ENSRNOG00000010174	2	Sham
chr9	ENSRNOG00000012830	1	Sham
chr9	ENSRNOG00000012178	3	Sham
chr9	ENSRNOG00000052376	1	Sham
chr9	ENSRNOG00000014035	1	Sham
chr9	ENSRNOG00000014162	3	Sham
chr9	ENSRNOG00000017660	1	Sham
chr9	ENSRNOG00000013508	2	Sham
chr9	ENSRNOG00000014013	3	Sham
chr9	ENSRNOG00000038909	1	Sham
chr9	ENSRNOG00000017155	1	Sham
chr9	ENSRNOG00000011194	1	Sham
chr9	ENSRNOG00000022812	1	Sham
chr9	ENSRNOG00000003357	1	Sham
chr9	ENSRNOG00000003942	1	Sham
chr9	ENSRNOG00000012663	1	Sham
chr9	ENSRNOG00000056246	5	Sham
chr9	ENSRNOG00000032659	1	Sham
chr9	ENSRNOG00000013977	3	Sham
chr9	ENSRNOG00000011825	1	Sham
chr9	ENSRNOG00000016486	1	Sham
chr9	ENSRNOG00000022196	5	Sham
chr9	ENSRNOG00000017707	1	Sham
chr9	ENSRNOG00000024114	1	Sham
chr9	ENSRNOG00000012424	3	Sham
chr9	ENSRNOG00000023807	1	Sham
chr9	ENSRNOG00000011841	12	Sham
chr9	ENSRNOG00000028362	1	Sham
chr9	ENSRNOG00000038085	1	Sham
chr9	ENSRNOG00000023385	1	Sham
chr9	ENSRNOG00000014289	1	Sham
chr9	ENSRNOG00000014806	3	Sham
chr9	ENSRNOG00000019506	1	Sham
chr9	ENSRNOG00000019850	3	Sham
chr9	ENSRNOG00000020138	2	Sham
chr9	ENSRNOG00000037695	1	Sham
chr9	ENSRNOG00000014718	1	Sham
chr9	ENSRNOG00000023765	1	Sham
chr9	ENSRNOG00000017297	3	Sham
chr9	ENSRNOG00000017730	2	Sham
chr9	ENSRNOG00000018584	1	Sham
chr9	ENSRNOG00000023577	1	Sham
chr9	ENSRNOG00000019476	2	Sham
chr9	ENSRNOG00000024468	1	Sham
chr9	ENSRNOG00000017952	1	Sham
chr9	ENSRNOG00000019012	1	Sham
chr9	ENSRNOG00000033280	4	Sham
chr9	ENSRNOG00000032398	1	Sham
chr9	ENSRNOG00000015898	1	Sham
chr9	ENSRNOG00000012733	2	Sham
chr9	ENSRNOG00000013340	2	Sham
chr9	ENSRNOG00000016724	4	Sham
chr9	ENSRNOG00000016196	2	Sham
chr9	ENSRNOG00000048320	1	Sham
chr9	ENSRNOG00000049785	1	Sham
chr9	ENSRNOG00000050543	1	Sham
chr9	ENSRNOG00000014328	1	Sham
chr9	ENSRNOG00000017144	1	Sham
chr9	ENSRNOG00000019961	1	Sham
chr9	ENSRNOG00000010232	2	Sham
chr9	ENSRNOG00000010350	3	Sham
chr9	ENSRNOG00000011154	1	Sham
chr9	ENSRNOG00000050843	1	Sham
chr9	ENSRNOG00000011000	3	Sham
chr9	ENSRNOG00000012045	1	Sham
chr9	ENSRNOG00000011756	1	Sham
chr9	ENSRNOG00000012207	21	Sham
chr9	ENSRNOG00000023467	1	Sham
chr9	ENSRNOG00000014901	1	Sham
chr9	ENSRNOG00000015417	1	Sham
chr9	ENSRNOG00000016789	2	Sham
chr9	ENSRNOG00000018102	3	Sham
chr9	ENSRNOG00000018830	3	Sham
chr9	ENSRNOG00000023312	2	Sham
chr9	ENSRNOG00000013388	1	Sham
chr9	ENSRNOG00000013516	2	Sham
chr9	ENSRNOG00000025768	1	Sham
chr9	ENSRNOG00000025079	1	Sham
chr9	ENSRNOG00000010881	5	Sham
chr9	ENSRNOG00000016133	1	Sham
chr9	ENSRNOG00000017340	1	Sham
chr9	ENSRNOG00000014722	1	Sham
chr9	ENSRNOG00000011849	3	Sham
chr9	ENSRNOG00000015020	1	Sham
chr9	ENSRNOG00000028149	1	Sham
chr9	ENSRNOG00000013557	2	Sham
chr9	ENSRNOG00000017206	1	Sham
chr9	ENSRNOG00000014182	1	Sham
chr9	ENSRNOG00000022414	1	Sham
chr9	ENSRNOG00000019587	2	Sham
chr9	ENSRNOG00000015055	2	Sham
chr9	ENSRNOG00000015461	1	Sham
chr9	ENSRNOG00000015633	3	Sham
chr9	ENSRNOG00000053200	2	Sham
chr9	ENSRNOG00000029735	1	Sham
chr9	ENSRNOG00000016963	3	Sham
chr9	ENSRNOG00000018273	1	Sham
chr9	ENSRNOG00000016653	1	Sham
chr9	ENSRNOG00000016470	1	Sham
chr9	ENSRNOG00000037402	1	Sham
chr9	ENSRNOG00000023993	3	Sham
chr9	ENSRNOG00000031479	4	Sham
chr9	ENSRNOG00000018181	1	Sham
chr9	ENSRNOG00000015528	4	Sham
chr9	ENSRNOG00000014765	1	Sham
chr9	ENSRNOG00000013461	2	Sham
chr9	ENSRNOG00000042503	1	Sham
chr10	ENSRNOG00000053230	1	Sham
chr10	ENSRNOG00000057880	1	Sham
chr10	ENSRNOG00000025496	1	Sham
chr10	ENSRNOG00000003065	2	Sham
chr10	ENSRNOG00000003125	2	Sham
chr10	ENSRNOG00000005330	2	Sham
chr10	ENSRNOG00000005418	2	Sham
chr10	ENSRNOG00000024445	1	Sham
chr10	ENSRNOG00000058561	6	Sham
chr10	ENSRNOG00000050057	1	Sham
chr10	ENSRNOG00000008703	1	Sham
chr10	ENSRNOG00000010771	1	Sham
chr10	ENSRNOG00000012434	1	Sham
chr10	ENSRNOG00000055314	1	Sham
chr10	ENSRNOG00000016545	1	Sham
chr10	ENSRNOG00000019729	1	Sham
chr10	ENSRNOG00000004395	1	Sham
chr10	ENSRNOG00000007419	2	Sham
chr10	ENSRNOG00000003680	1	Sham
chr10	ENSRNOG00000004602	1	Sham
chr10	ENSRNOG00000005406	1	Sham
chr10	ENSRNOG00000042980	1	Sham
chr10	ENSRNOG00000052620	1	Sham
chr10	ENSRNOG00000051756	1	Sham
chr10	ENSRNOG00000031208	2	Sham
chr10	ENSRNOG00000002823	4	Sham
chr10	ENSRNOG00000003050	2	Sham
chr10	ENSRNOG00000004820	1	Sham
chr10	ENSRNOG00000005828	3	Sham
chr10	ENSRNOG00000006965	4	Sham
chr10	ENSRNOG00000007462	5	Sham
chr10	ENSRNOG00000007515	1	Sham
chr10	ENSRNOG00000026745	6	Sham
chr10	ENSRNOG00000013186	1	Sham
chr10	ENSRNOG00000045816	1	Sham
chr10	ENSRNOG00000002575	1	Sham
chr10	ENSRNOG00000003226	7	Sham
chr10	ENSRNOG00000060615	2	Sham
chr10	ENSRNOG00000002903	2	Sham
chr10	ENSRNOG00000042271	1	Sham
chr10	ENSRNOG00000003338	1	Sham
chr10	ENSRNOG00000002886	6	Sham
chr10	ENSRNOG00000004214	1	Sham
chr10	ENSRNOG00000006989	2	Sham
chr10	ENSRNOG00000008480	1	Sham
chr10	ENSRNOG00000014689	2	Sham
chr10	ENSRNOG00000016109	1	Sham
chr10	ENSRNOG00000018526	3	Sham
chr10	ENSRNOG00000033508	4	Sham
chr10	ENSRNOG00000003879	1	Sham
chr10	ENSRNOG00000031364	2	Sham
chr10	ENSRNOG00000005015	3	Sham
chr10	ENSRNOG00000007725	1	Sham
chr10	ENSRNOG00000007869	3	Sham
chr10	ENSRNOG00000015236	1	Sham
chr10	ENSRNOG00000016212	1	Sham
chr10	ENSRNOG00000018242	1	Sham
chr10	ENSRNOG00000019606	1	Sham
chr10	ENSRNOG00000002669	2	Sham
chr10	ENSRNOG00000002894	1	Sham
chr10	ENSRNOG00000015692	2	Sham
chr10	ENSRNOG00000003873	4	Sham
chr10	ENSRNOG00000003495	1	Sham
chr10	ENSRNOG00000003835	2	Sham
chr10	ENSRNOG00000003846	2	Sham
chr10	ENSRNOG00000029570	2	Sham
chr10	ENSRNOG00000012579	1	Sham
chr10	ENSRNOG00000012121	1	Sham
chr10	ENSRNOG00000011887	3	Sham
chr10	ENSRNOG00000011452	1	Sham
chr10	ENSRNOG00000013780	5	Sham
chr10	ENSRNOG00000014135	2	Sham
chr10	ENSRNOG00000058663	1	Sham
chr10	ENSRNOG00000004093	1	Sham
chr10	ENSRNOG00000000236	1	Sham
chr10	ENSRNOG00000005538	2	Sham
chr10	ENSRNOG00000021685	1	Sham
chr10	ENSRNOG00000021316	1	Sham
chr10	ENSRNOG00000061543	1	Sham
chr10	ENSRNOG00000053814	1	Sham
chr10	ENSRNOG00000034013	1	Sham
chr10	ENSRNOG00000006248	6	Sham
chr10	ENSRNOG00000055105	1	Sham
chr10	ENSRNOG00000007367	1	Sham
chr10	ENSRNOG00000007845	1	Sham
chr10	ENSRNOG00000050323	3	Sham
chr10	ENSRNOG00000027006	1	Sham
chr10	ENSRNOG00000002749	3	Sham
chr10	ENSRNOG00000002935	1	Sham
chr10	ENSRNOG00000052113	1	Sham
chr10	ENSRNOG00000004155	1	Sham
chr10	ENSRNOG00000004686	4	Sham
chr10	ENSRNOG00000006500	1	Sham
chr10	ENSRNOG00000022771	5	Sham
chr10	ENSRNOG00000052730	1	Sham
chr10	ENSRNOG00000006000	3	Sham
chr10	ENSRNOG00000028404	1	Sham
chr10	ENSRNOG00000028103	2	Sham
chr10	ENSRNOG00000009066	2	Sham
chr10	ENSRNOG00000009643	3	Sham
chr10	ENSRNOG00000017496	2	Sham
chr10	ENSRNOG00000019983	1	Sham
chr10	ENSRNOG00000020277	4	Sham
chr10	ENSRNOG00000051344	1	Sham
chr10	ENSRNOG00000053448	1	Sham
chr10	ENSRNOG00000020698	2	Sham
chr10	ENSRNOG00000020730	3	Sham
chr10	ENSRNOG00000020771	1	Sham
chr10	ENSRNOG00000020970	1	Sham
chr10	ENSRNOG00000003207	1	Sham
chr10	ENSRNOG00000005133	4	Sham
chr10	ENSRNOG00000006285	2	Sham
chr10	ENSRNOG00000052840	3	Sham
chr10	ENSRNOG00000009474	1	Sham
chr10	ENSRNOG00000010038	2	Sham
chr10	ENSRNOG00000003117	1	Sham
chr10	ENSRNOG00000036745	1	Sham
chr10	ENSRNOG00000000246	1	Sham
chr10	ENSRNOG00000049876	1	Sham
chr10	ENSRNOG00000004713	1	Sham
chr10	ENSRNOG00000002607	2	Sham
chr10	ENSRNOG00000024578	1	Sham
chr10	ENSRNOG00000003797	1	Sham
chr10	ENSRNOG00000061622	1	Sham
chr10	ENSRNOG00000002722	2	Sham
chr10	ENSRNOG00000002807	1	Sham
chr10	ENSRNOG00000047656	2	Sham
chr10	ENSRNOG00000003821	1	Sham
chr10	ENSRNOG00000036696	3	Sham
chr10	ENSRNOG00000036695	1	Sham
chr10	ENSRNOG00000045926	1	Sham
chr10	ENSRNOG00000036664	1	Sham
chr10	ENSRNOG00000002407	1	Sham
chr10	ENSRNOG00000002294	1	Sham
chr10	ENSRNOG00000002545	2	Sham
chr10	ENSRNOG00000002827	2	Sham
chr10	ENSRNOG00000003019	1	Sham
chr10	ENSRNOG00000003773	1	Sham
chr10	ENSRNOG00000007117	1	Sham
chr10	ENSRNOG00000004814	1	Sham
chr10	ENSRNOG00000003131	1	Sham
chr10	ENSRNOG00000011375	2	Sham
chr10	ENSRNOG00000014568	2	Sham
chr10	ENSRNOG00000033568	1	Sham
chr10	ENSRNOG00000033893	1	Sham
chr10	ENSRNOG00000019692	1	Sham
chr10	ENSRNOG00000019798	1	Sham
chr10	ENSRNOG00000032152	1	Sham
chr10	ENSRNOG00000020644	1	Sham
chr10	ENSRNOG00000033169	2	Sham
chr10	ENSRNOG00000020769	3	Sham
chr10	ENSRNOG00000004616	1	Sham
chr10	ENSRNOG00000027341	1	Sham
chr10	ENSRNOG00000003256	1	Sham
chr10	ENSRNOG00000003241	2	Sham
chr10	ENSRNOG00000003512	1	Sham
chr10	ENSRNOG00000006557	2	Sham
chr10	ENSRNOG00000003147	1	Sham
chr10	ENSRNOG00000003343	3	Sham
chr10	ENSRNOG00000016596	2	Sham
chr10	ENSRNOG00000048174	1	Sham
chr10	ENSRNOG00000042449	1	Sham
chr10	ENSRNOG00000010370	1	Sham
chr10	ENSRNOG00000010668	2	Sham
chr10	ENSRNOG00000012840	1	Sham
chr10	ENSRNOG00000049219	1	Sham
chr10	ENSRNOG00000038328	1	Sham
chr10	ENSRNOG00000002928	1	Sham
chr10	ENSRNOG00000060229	1	Sham
chr10	ENSRNOG00000022472	1	Sham
chr10	ENSRNOG00000004159	1	Sham
chr10	ENSRNOG00000002364	1	Sham
chr10	ENSRNOG00000002763	1	Sham
chr10	ENSRNOG00000055246	5	Sham
chr10	ENSRNOG00000003603	3	Sham
chr10	ENSRNOG00000004139	1	Sham
chr10	ENSRNOG00000037613	1	Sham
chr10	ENSRNOG00000011227	1	Sham
[truncated: 2,833 more rows]
