# Supplementary material for: Ac4C Enhances the Translation Efficiency of Vegfa mRNA and Mediates Central Sensitization in Spinal Dorsal Horn in Neuropathic Pain
Source: Adv Sci (Weinh). 2023 Oct 25;10(35):2303113. doi: 10.1002/advs.202303113 (PMC10724395; doi:10.1002/advs.202303113)
Supplement: Supplementary file 3 — Supplemental Table 2 [file ADVS-10-2303113-s002.xlsx]

## Sheet: Sheet1
Symbol	log2FC	Pvalue	change
Alx4	2.45943	0.0074061	UP
Steap1	1.03562	0.00996464	UP
Hebp1	0.468072	1.45e-06	UP
Idua	0.394239	6.93e-08	UP
Atp5me	0.608711	5.34e-111	UP
Ppp2r5a	0.909911	7.88e-36	UP
Hltf	0.452367	3.62e-14	UP
Coprs	0.455904	5.77e-20	UP
Pigv	0.308122	0.0241617	UP
Ak2	0.365929	1.27e-06	UP
Ly86	1.60049	6.75e-12	UP
Dnajc1	0.469719	3.8e-05	UP
Alas2	1.72981	2.33e-26	UP
Gatm	0.476553	2.63e-40	UP
Spata5l1	0.305292	0.0491334	UP
Sqor	0.427645	3.3e-07	UP
Mpst	0.400276	6.86e-14	UP
Tst	1.04509	3.32e-258	UP
Csf2rb	1.56828	5.56e-10	UP
Vwa5a	0.439159	5.51e-07	UP
Syncrip	0.367192	9.45e-17	UP
Abhd5	0.330232	1.99e-07	UP
Zfp207	0.536534	1.63e-50	UP
Ccl7	9.07682	0.00782344	UP
Srsf2	0.47173	4.58e-24	UP
Mettl23	0.623111	0.00063493	UP
Def8	0.305877	0.000152413	UP
Fam13c	0.373368	3.82e-07	UP
Prodh1	0.7246	1.29e-42	UP
Ess2	0.430685	2.78e-08	UP
Cep57l1	0.430369	0.000815481	UP
Mical1	0.834322	3.79e-09	UP
Cd24	1.0591	1.71e-44	UP
Atg5	0.40072	9.79e-05	UP
Hace1	0.337409	2.1e-05	UP
Rtraf	0.437507	1.16e-26	UP
AABR07044900.1	0.413116	2.55e-11	UP
Tmem167b	0.340371	2.16e-05	UP
AABR07044914.1	0.52734	1.52e-06	UP
Pbld1	1.14252	5.96e-23	UP
Cep85l	0.309169	0.00172395	UP
Asf1a	0.682971	2.12e-12	UP
Zbtb12	1.00888	7.32e-10	UP
Cfb	2.62803	7.77e-40	UP
Nelfe	0.64565	7.97e-29	UP
Dxo	0.529603	2.23e-06	UP
Rnf5	0.439321	9.95e-12	UP
Gpsm3	1.44448	1.02e-05	UP
LOC103689965	2.52972	0	UP
RT1-Ba	0.579226	0.0143848	UP
Psmb8	1.24808	2.45e-35	UP
Psmb9	1.8139	8.97e-19	UP
Brd2	0.40417	7.71e-18	UP
Hsd17b8	0.575845	3.09e-19	UP
Pfdn6	0.420673	9.53e-34	UP
Daxx	0.814895	0.00147572	UP
Cuta	0.410112	3.58e-25	UP
Bak1	0.712682	0.00086451	UP
Snrpc	0.47138	3.85e-14	UP
Anks1a	0.3393	1.22e-09	UP
Fance	0.510195	0.000709857	UP
Rpl10a	0.750852	8.6e-129	UP
Tead3	0.788496	0.0200784	UP
Kctd20	0.316893	0.0420392	UP
Srsf3	0.927677	9.76e-173	UP
Cpne5	0.440552	3.71e-29	UP
Ppil1	0.416546	7.08e-14	UP
Pi16	0.714414	2.18e-05	UP
Fgd2	1.633	8.55e-32	UP
Ccdc167	0.519248	0.00241221	UP
Glo1	0.347096	2.65e-40	UP
Nt5dc1	0.666599	7.23e-14	UP
Lrrc20	0.42897	0.00234512	UP
Vsir	0.992943	1.19e-110	UP
Anapc16	0.634664	9.1e-09	UP
Cdc40	0.378035	6.06e-05	UP
Ddo	0.726982	1.18e-08	UP
Gtf3c6	0.792405	1.46e-24	UP
Rpf2	0.413083	1.11e-11	UP
Traf3ip2	0.787371	3.85e-06	UP
Ipmk	0.431371	0.000123503	UP
Cisd1	0.313853	9.4e-20	UP
Tfam	0.466399	3.01e-06	UP
Hint1	0.307154	1.4e-15	UP
Cdk1	1.398	6.73e-15	UP
Rhobtb1	0.777608	0.0135979	UP
Cabcoco1	1.11099	1.88e-32	UP
Egr2	4.35755	2.2e-07	UP
Nrbf2	0.307043	0.000346314	UP
Ptprc	1.10014	3.3e-25	UP
Acacb	0.556393	0.000972734	UP
Hps4	0.355244	0.000714933	UP
Srrd	0.566139	1.07e-06	UP
Pitpnb	0.364384	7.59e-13	UP
Selplg	0.741927	5.86e-56	UP
Tmem119	0.771665	4.7e-22	UP
Iscu	0.619628	7.52e-65	UP
RT1-CE5	0.664458	3.77e-10	UP
Tmlhe	0.353527	0.000835543	UP
Znrd1	0.444797	7.58e-07	UP
Trim39	0.38803	0.00152884	UP
Rpp21	0.66412	3.6e-10	UP
RT1-N3	2.40054	1.75e-11	UP
Gnl1	0.398299	6.04e-16	UP
Mrps18b	0.560142	6.87e-32	UP
Gja1	0.483395	2.77e-92	UP
Pkib	0.632025	0.00066119	UP
Fabp7	1.33653	0	UP
Smpdl3a	0.577635	2.24e-22	UP
Ppp1r18	1.20451	1.84e-07	UP
Dse	0.444785	0.0239045	UP
Gtf2h4	0.358695	1.29e-06	UP
Ddah2	0.933057	3.08e-69	UP
Csnk2b	0.323283	4.11e-26	UP
Aif1	1.86499	8.47e-206	UP
Lst1	1.25096	0.0242204	UP
Msh5	1.87447	0.0491362	UP
Rbmx	0.392743	2.31e-09	UP
Sbds	0.404358	1.07e-29	UP
AABR07035107.1	0.579589	3.09e-05	UP
Crcp	0.591419	2.65e-25	UP
Medag	0.759837	3.64e-08	UP
Alox5ap	0.499207	0.0107435	UP
Phkg1	1.25865	1.28e-53	UP
Sumf2	0.432902	8.26e-06	UP
Mrps17	0.5281	1.35e-10	UP
Pan3	0.36257	0.00567961	UP
Polr1d	0.504532	4.31e-06	UP
Lnx2	0.713119	1.9e-05	UP
Rasl11a	0.635086	0.0190564	UP
Rpl21	0.734876	7.2e-127	UP
Rnf6	0.343212	1.97e-12	UP
Zfp358	0.3406	0.000139757	UP
Cpsf4	0.62181	2.78e-12	UP
Bud31	0.524958	1.43e-27	UP
Pdap1	0.427838	1.77e-31	UP
Arpc1b	0.569781	1.33e-16	UP
Stxbp2	1.39023	6.07e-11	UP
Trappc5	0.400521	6.76e-19	UP
Bri3	0.848556	2.62e-40	UP
Rflna	1.28399	7.62e-07	UP
Nufip1	0.303154	8.31e-06	UP
Gpalpp1	0.870461	1.35e-43	UP
Snapc2	0.454637	2.68e-20	UP
Ctxn1	0.671809	2.49e-05	UP
Snrnp35	0.472032	4.29e-21	UP
Rilpl2	0.537997	4e-12	UP
Cdk2ap1	0.539086	2.81e-13	UP
Arl6ip4	0.510971	9.83e-16	UP
Vps37b	0.527805	9.75e-07	UP
Rfc3	0.54988	5.56e-08	UP
Denr	0.358332	1.07e-08	UP
Mmd2	0.805848	3.07e-111	UP
Wipi2	0.302446	5.51e-11	UP
Rfc5	0.364411	9.38e-08	UP
Wsb2	0.301381	3.48e-09	UP
Prkab1	0.470493	9.64e-08	UP
Rplp0	0.511606	2.8e-78	UP
Msi1	0.428024	8.64e-11	UP
Triap1	0.450767	0.0400092	UP
Gatc	1.22301	1.3e-38	UP
Srsf9	0.418004	5.99e-06	UP
Cox6a1	0.385521	1.97e-51	UP
Pde9a	0.456249	2.33e-10	UP
Acads	0.680509	6.22e-35	UP
Pknox1	0.418226	5.32e-08	UP
Gltp	0.407003	9.43e-26	UP
Hsf2bp	2.16993	0.000114409	UP
Rrp1b	0.320178	0.00227526	UP
Pttg1ip	0.8045	7.3e-85	UP
Itgb2	1.16223	5.9e-78	UP
Gna12	0.324239	2.99e-17	UP
Ddt	0.488509	2.68e-63	UP
Iqce	0.303032	0.000856453	UP
Gstt3	0.411498	2.06e-24	UP
Snx8	0.589377	2e-15	UP
Nudt1	0.773253	1.13e-07	UP
Ftcd	1.13124	0.0127768	UP
Ppp1cc	0.350273	5.74e-22	UP
Hvcn1	0.764845	0.00338484	UP
Card6	0.678072	0.00787658	UP
Vps29	0.32185	6.54e-12	UP
Mafk	0.605213	1.74e-05	UP
S100b	0.754013	8.12e-183	UP
P2rx7	0.918799	3.26e-38	UP
Prmt2	0.343381	8.48e-11	UP
P2rx4	0.633678	9.27e-18	UP
Rab36	0.354484	3.9e-05	UP
Psmd9	0.461693	8.12e-25	UP
Wdr66	1.8365	5.33e-05	UP
Aldh2	0.320678	8.21e-24	UP
Mblac1	0.328207	0.00167799	UP
Oas1a	0.913585	0.000864892	UP
Rasal1	0.731406	5.84e-08	UP
Gal3st4	0.628031	2.09e-07	UP
Iqcd	0.515892	6e-05	UP
Slc8b1	0.486399	0.000544103	UP
Irs3	1.1592	0.00157901	UP
Sdsl	0.627209	8.04e-14	UP
Mospd3	0.577613	2.79e-06	UP
Gnb2	0.307352	1.58e-30	UP
Ap1s1	0.569429	4.01e-39	UP
Znhit1	0.336603	5.71e-13	UP
Fis1	0.362413	1.62e-16	UP
Col26a1	2.11548	0.0391047	UP
Cux1	0.381628	7.79e-20	UP
Polr2j	0.609566	6.61e-26	UP
Rasa4	0.890376	6.47e-09	UP
Rfc2	0.394824	1.17e-06	UP
Gtf2ird1	0.812215	1.35e-08	UP
Ncf1	1.10918	2.42e-19	UP
Tbp	0.335168	0.00016724	UP
Pdcd2	0.372703	1.07e-06	UP
Kptn	0.60577	1.35e-13	UP
Mia	1.24207	0.0167675	UP
Cdca7	1.69561	1.06e-15	UP
Map3k20	0.457526	9.12e-11	UP
Pdk1	0.835056	3.93e-24	UP
Gap43	0.349513	7.76e-23	UP
Chac2	0.55859	1.05e-09	UP
Usp25	0.347271	1.65e-10	UP
Hoxd9	0.39265	1.38e-07	UP
Usp16	0.328623	0.0177717	UP
Rwdd2b	0.402025	0.00179521	UP
Rpl24	0.712665	2.54e-92	UP
Psmg1	0.381392	1.16e-10	UP
Erg	0.535037	0.00473737	UP
Riox2	0.553445	1.05e-10	UP
Arl6	0.691147	5.76e-33	UP
Chaf1b	0.450084	0.00361492	UP
Cbr3	1.44974	6.14e-16	UP
Il13ra1	0.665581	0.000711064	UP
Atp13a4	0.346803	1.23e-05	UP
Hes1	0.57842	0.00322167	UP
Meltf	2.80735	4.55e-07	UP
Nrros	0.673772	0.0214365	UP
Wdr53	0.347805	0.000160716	UP
Ehhadh	0.348522	0.0150227	UP
Tra2b	0.351381	1.41e-14	UP
Etv5	0.615631	2.74e-28	UP
Snx4	0.586679	1.26e-43	UP
Zfp148	0.373889	1.36e-10	UP
Fgfr1op2	0.378973	4.47e-16	UP
Rfc4	0.68401	6.9e-08	UP
Med21	0.626829	1.25e-09	UP
Ube2v2	0.452637	2.45e-34	UP
Mzt2b	0.330458	1.11e-05	UP
Sst	0.774708	1.71e-254	UP
Ube2l3	3.62449	0.0215151	UP
Tmem191c	3.58496	0.0117402	UP
Ccdc74a	4.12928	0.000122627	UP
Ranbp1	0.704873	8.9e-88	UP
Gnb1l	0.360452	0.00167014	UP
Klhl6	1.07962	4.61e-13	UP
Ift57	0.301182	1.85e-06	UP
Mx1	1.67807	8.8e-22	UP
Sult1d1	0.845025	9.06e-18	UP
Mx2	0.568821	2.09e-15	UP
Rcan1	0.449054	1.46e-10	UP
Cblb	0.303529	0.000757198	UP
Evi5	0.323046	4.29e-08	UP
Bmp2k	0.362876	2.2e-12	UP
Gtpbp8	0.543121	2.71e-11	UP
Anxa3	1.4698	5.32e-300	UP
Slc10a6	1.35576	1.85e-06	UP
Cnot6l	0.367522	0.000135876	UP
Hunk	0.519609	2.49e-06	UP
Rasl11b	0.462601	1.9e-10	UP
Usp46	0.307234	1.66e-07	UP
LOC100911575	0.664875	2.08e-69	UP
Ccni	0.572612	7.8e-10	UP
Gbp6	1.11548	0.00015522	UP
Pkd2	0.426161	3.75e-06	UP
LOC103693564	0.331027	4.61e-24	UP
Tlr6	0.678072	8.47e-05	UP
Pdcl2	1.54362	5.9e-06	UP
Nectin3	0.537657	5.66e-06	UP
Mrps18c	0.728236	7.55e-21	UP
Sept11	0.784762	9.3e-122	UP
Pgm2	0.9203	4.07e-18	UP
Nudt9	0.307121	3.05e-16	UP
LOC498368	0.727747	0.000741929	UP
Rell1	0.395758	0.00082885	UP
Lin54	0.454032	0.000274651	UP
Plac8	3.69661	1.84e-44	UP
Fam162a	0.877667	6.47e-79	UP
Hnrnpdl	0.78278	6.14e-100	UP
Naaa	0.400668	6.09e-11	UP
Fip1l1	0.342895	1.9e-16	UP
Tec	1.87447	6.22e-08	UP
Sh3bgrl	0.691396	5.79e-46	UP
Hnrnpd	0.64456	4.88e-85	UP
Snx29	0.592075	1.51e-16	UP
Slc15a2	0.519123	1.53e-29	UP
Tsn	0.319519	3.58e-19	UP
Commd8	0.439041	2.62e-12	UP
RGD1310587	0.580255	0.013421	UP
Aldh3a1	2.75489	0.000732495	UP
Mospd1	1.14393	9.13e-09	UP
Gabra4	0.514167	4.62e-06	UP
Trim25	0.697562	3.35e-07	UP
Rgl1	0.447704	3.08e-13	UP
Tsen15	0.729209	6.09e-25	UP
Scpep1	0.316055	4.16e-10	UP
Tceal1	0.332721	3.05e-11	UP
Slc30a10	0.482228	1.22e-07	UP
Rbm47	1.10962	0.000221286	UP
Gpc4	0.487813	9.05e-15	UP
Tfcp2l1	0.316304	0.035404	UP
AABR07029651.1	0.452665	9.84e-19	UP
Pctp	0.47726	0.0107427	UP
Tmem100	1.0859	1.3e-36	UP
Mmd	0.692878	2.71e-19	UP
Rrp15	0.474277	6.7e-08	UP
Rnf2	0.76415	2.58e-22	UP
Ifi47	2.19715	1.94e-21	UP
Tom1l1	1.176	5.84e-58	UP
Epb41l5	0.543255	5.03e-11	UP
RGD1309748	0.323705	4.04e-11	UP
Htr5b	0.659412	0.00706114	UP
NEWGENE_1562416	0.373447	1.14e-10	UP
Mrps14	0.560439	1.87e-22	UP
Nubp1	0.345225	9.19e-07	UP
Sox9	0.779081	1.04e-94	UP
Carhsp1	0.635228	5.06e-49	UP
Ddx52	0.350549	0.000107134	UP
Edaradd	2.76553	0.0117402	UP
Car10	0.330945	7.74e-08	UP
Naca	0.548327	1.35e-86	UP
Utp18	0.599593	9.04e-17	UP
Pbdc1	0.624793	5.03e-31	UP
Nme2	0.438739	1.01e-60	UP
Shcbp1l	1.80735	0.0491362	UP
Tfb2m	0.377737	8.03e-07	UP
Nuf2	0.695847	0.000526938	UP
Zfp672	0.537407	0.000141829	UP
Ndufb4	0.511728	4.67e-38	UP
Prpsap2	0.313548	4.14e-10	UP
Ccdc43	0.652901	9.28e-09	UP
Tmem114	0.432111	0.0114158	UP
Rgs4	0.314956	5.46e-09	UP
Npl	0.775898	2.88e-12	UP
Pou3f4	0.698645	5.02e-11	UP
Bcl2	0.494522	5.94e-07	UP
Gdpd2	1.02898	3.67e-64	UP
Brinp3	0.358192	2.07e-07	UP
Rlim	0.403551	4.63e-22	UP
Wfikkn2	1.05311	5.51e-10	UP
Luc7l3	0.614578	5.56e-55	UP
Pdzd11	0.721597	4.59e-25	UP
Ccdc181	0.522323	1.5e-20	UP
Rbm25l1	0.398025	1.4e-24	UP
Fam183a	1.4517	2.16e-17	UP
Eef2kmt	0.533035	0.0276405	UP
Ddr2	0.412823	0.00154941	UP
AC127084.1	0.912472	1.2e-11	UP
Prdx6	0.698105	1.21e-151	UP
Alb	1	2.76e-06	UP
Gfap	1.34227	0	UP
Adora2b	1.07913	5.82e-16	UP
Ankrd40	0.357261	4.89e-06	UP
RGD1304587	0.397877	1.64e-08	UP
Socs3	2.19502	0.000118356	UP
Dpt	2.12399	0.0139417	UP
Lyl1	1.50956	2.37e-07	UP
LOC100909913	1.24275	2.59e-11	UP
C1ql1	0.628754	8.3e-09	UP
Itpkb	0.559175	1.52e-33	UP
Zswim7	0.764229	0.000477962	UP
Nf1x	0.772438	4.54e-106	UP
Srr	0.539889	3.82e-06	UP
Gadd45gip1	0.443481	2.25e-26	UP
Rad23a	0.646441	5.62e-40	UP
Sft2d2	0.969626	2.48e-06	UP
Hsd17b10	0.344152	1.44e-18	UP
Mrnip	0.867948	7.43e-12	UP
Cd38	0.613001	3.57e-42	UP
Vamp4	0.915111	1.95e-62	UP
Rbms2	0.673518	2.76e-11	UP
Dcaf6	0.307062	4.58e-08	UP
Ribc1	0.509883	1.01e-05	UP
Dusp12	0.338442	0.000116583	UP
Acbd4	0.385598	7.26e-08	UP
B4galt4	0.84008	4.32e-13	UP
Traf7	0.657719	2.27e-22	UP
Slc4a4	0.547962	1.08e-122	UP
Fcrlb	1.73697	0.00664208	UP
Mpc2	0.386276	3.17e-32	UP
Sdhc	0.51967	5.88e-70	UP
Nlrp3	1.02857	2.37e-07	UP
Fmod	1.12	1.88e-32	UP
Armcx5	0.626619	3.19e-10	UP
Rps4x	0.676484	1.27e-90	UP
Ldb2	0.485587	1.38e-11	UP
Pcp4l1	0.579753	4.45e-83	UP
Lgals3bp	0.376445	2.04e-14	UP
H3f3b	0.938045	2.31e-237	UP
Mid1ip1	0.448939	1.17e-42	UP
Slc9a3r1	0.580393	2.73e-47	UP
Ltc4s	0.760617	0.00196293	UP
B3galt2	0.383196	5.49e-07	UP
Qdpr	1.32545	0	UP
C1qtnf1	0.378512	0.0180092	UP
Cacng4	0.427246	7.29e-08	UP
LOC100361655	0.869296	4.44e-05	UP
Maml1	0.473931	0.0331536	UP
Syce2	1.3744	0.0290618	UP
Rcsd1	0.553078	0.00349145	UP
Mpv17l	0.693783	3.85e-12	UP
Fbxw10	0.836501	0.0482624	UP
Lap3	0.59825	1.59e-91	UP
Creg1	0.344934	6.73e-10	UP
Glra2	0.356187	2.86e-06	UP
Acsf2	0.559147	5.07e-68	UP
Glrx2	0.495442	5.27e-14	UP
Cenpf	0.628031	0.0190564	UP
Adprm	0.373914	9.11e-06	UP
Srebf1	0.593563	8.58e-59	UP
Fundc1	0.541018	5.24e-17	UP
Gosr2	0.376799	5.06e-15	UP
Mr1	0.652561	3.1e-05	UP
Sytl4	0.931613	0.00085094	UP
Spta1	1.71621	1.1e-08	UP
AABR07029198.1	0.656894	3.44e-81	UP
Tbx4	0.930737	0.0107269	UP
Tnfrsf12a	0.848572	6.2e-07	UP
Cnpy2	0.483325	1.82e-33	UP
Acbd6	0.421865	2.69e-12	UP
Efemp1	0.752988	7.71e-07	UP
Med28	0.609079	4.64e-22	UP
Tmem183a	0.528486	2.36e-13	UP
Utp3	0.533616	2.49e-23	UP
Dynlt3	0.480562	6.28e-35	UP
Mid1	0.635236	0.0202366	UP
Cybb	1.18943	6.83e-25	UP
Atp5pd	0.426688	2.87e-70	UP
LOC103689931	0.511299	1.06e-27	UP
Nt5c	0.828702	4.79e-08	UP
Cldn9	0.512586	0.0283028	UP
Pkmyt1	1.20163	0.00111498	UP
Jpt1	0.749239	1.46e-43	UP
Sumo2	0.973694	1.6e-145	UP
Hook2	0.5025	0.000112354	UP
Endov	0.925303	3.54e-08	UP
Bmx	3.51096	8.65e-13	UP
Ufc1	0.520065	8.98e-28	UP
Zmym3	0.384897	0.00245085	UP
Ppp4r3b	0.308418	5.47e-06	UP
Prrx1	0.971579	1.49e-13	UP
Asna1	0.571034	8.59e-64	UP
Prdx4	0.460727	1.46e-17	UP
Nr0b1	1.39855	0.0192368	UP
Opn3	0.402547	0.0103765	UP
Dedd	0.471138	1.34e-11	UP
Rilp	0.371658	0.043409	UP
Usp43	0.943416	0.0249533	UP
Tspan6	0.325282	2.33e-10	UP
Nmral1	0.703313	8.78e-36	UP
Pttg1	0.749593	0.0347434	UP
Rnft1	0.663818	5.82e-09	UP
Gpr65	2.848	0.000732495	UP
Sat1	1.25471	4.84e-42	UP
Tada1	0.571563	8.57e-28	UP
Wipi1	0.818217	1.94e-54	UP
Ap3s1	0.662683	2.61e-22	UP
Tdp1	0.482782	0.000249775	UP
Nenf	0.688365	1.59e-46	UP
Mif4gd	0.746011	2.51e-07	UP
Pitpna	0.322249	1.11e-32	UP
Stx8	0.708318	1.06e-41	UP
Scoc	0.328214	6.6e-23	UP
Gorab	0.541746	3.47e-08	UP
Trir	0.66977	2.71e-39	UP
Sod3	0.49396	6.13e-25	UP
Rnf167	0.40864	1.61e-12	UP
Rab21	0.555185	4.44e-53	UP
Pwwp2a	0.303942	0.0472458	UP
Psmc1	0.439605	2.36e-58	UP
AABR07020879.1	0.798366	0.00557531	UP
Nsmce2	0.514467	1.58e-14	UP
Fam20a	0.300887	0.000147929	UP
Gosr1	0.306409	1.23e-07	UP
Pfn1	0.413425	3.03e-57	UP
Dusp1	0.461904	1.22e-12	UP
Pfdn2	0.456856	2.54e-27	UP
Thap2	0.685414	0.0009112	UP
Pld5	0.760239	9.02e-15	UP
Sgca	0.705817	8.99e-22	UP
Dnajb9	0.435043	1.39e-18	UP
Aldh9a1	0.366563	6.58e-24	UP
Krr1	0.453318	2.08e-08	UP
Ccdc88a	0.487313	2.45e-27	UP
Rpl23	0.523185	1.89e-43	UP
RGD1565844	1.82597	3.13e-08	UP
Lasp1	0.609682	2.57e-71	UP
RGD1311745	0.526339	2.05e-12	UP
Ndel1	0.306278	5.78e-09	UP
Samd14	0.76576	1.62e-10	UP
Hdac9	0.643515	1.17e-18	UP
Prkd1	0.681824	2.03e-18	UP
Pdk2	0.362238	1.43e-31	UP
Myo1a	2.32193	0.0391047	UP
Ccdc59	0.40527	1.73e-08	UP
Arhgap30	1.10535	2.56e-06	UP
Dtl	3.08746	6.02e-12	UP
LOC108351482	1.08208	2.29e-66	UP
Glrx5	0.412613	1.04e-17	UP
Fbxw9	0.372659	0.000685632	UP
Rpl26	0.86288	1.08e-28	UP
Stk10	0.818238	2.15e-21	UP
Pole2	1.61471	0.00022598	UP
Spag7	0.364506	2.93e-12	UP
Tlr7	1.04731	8.55e-13	UP
Ctps2	0.377386	5.6e-19	UP
Egfl6	0.938881	6.26e-24	UP
Cobl	0.311415	0.000275458	UP
Arl4a	0.403139	1.43e-05	UP
Btg1	0.429601	4.51e-05	UP
Timp3	0.804024	1.06e-111	UP
Syap1	0.621342	9.15e-20	UP
Tor3a	0.41283	5.77e-07	UP
Llph	0.76088	1.59e-24	UP
Sh3kbp1	0.575814	1.54e-39	UP
Egfr	0.632268	4.22e-27	UP
Notch3	0.325651	1.21e-08	UP
Parp10	1.46713	1.05e-14	UP
Elk3	0.819717	4.64e-06	UP
Mrpl13	0.349142	1.27e-12	UP
Sash3	0.918776	4.54e-06	UP
Pax6	1.11751	1.03e-14	UP
Tspan8	0.655196	0.000325836	UP
Fam117a	1	4.42e-06	UP
Klhdc1	0.564221	0.000434174	UP
Rps27a	0.60087	1.66e-48	UP
Fcmr	0.937264	2.66e-05	UP
Sptlc3	1.04439	0.0386695	UP
Ikzf1	1.22913	1.21e-11	UP
Acss3	0.488916	0.000371123	UP
E2f6	0.405145	1.92e-05	UP
Ston2	0.902478	8.66e-63	UP
Fam210b	0.722715	4.82e-20	UP
Ppargc1a	0.39792	3.02e-10	UP
Mterf3	0.476206	3.77e-06	UP
Tasp1	0.393536	0.04108	UP
Eapp	0.555898	6.88e-30	UP
Apool	0.31259	0.0312525	UP
Prpf39	0.301381	0.00964555	UP
Desi2	0.461674	3.72e-06	UP
Lin7a	0.336254	0.00019534	UP
Rxrg	0.763108	3.68e-06	UP
Ttc8	0.45112	4.75e-10	UP
Ube2e3	0.502082	5.59e-27	UP
Dhx40	0.330891	3.27e-12	UP
Cox20	0.759478	2.05e-43	UP
Ofd1	0.403999	0.00129341	UP
Pou6f1	0.648926	0.0098024	UP
Pam16	0.322707	2.11e-11	UP
Npm1	0.316644	1.18e-29	UP
Rnd3	0.464132	7.59e-07	UP
Fkbp3	0.496448	8.33e-45	UP
Prr5l	0.379029	4.54e-07	UP
Sec14l2	0.334398	1.09e-15	UP
Rbm43	0.609625	0.0140637	UP
Eny2	0.774543	6.68e-33	UP
Pbx1	0.351579	2.08e-05	UP
Celf5	0.473564	1.26e-08	UP
Baalc	0.709791	4.99e-33	UP
Nxt1	0.541875	0.000262154	UP
Aard	0.478911	7.42e-07	UP
Rbks	0.410445	9.75e-05	UP
Kcnj16	0.637049	5.92e-61	UP
Epyc	7.22882	0.0156414	UP
Mapkapk2	0.488132	5.51e-17	UP
Cd48	0.816797	6.14e-27	UP
Rpl19	0.857219	4.89e-256	UP
Chp1	0.436854	2.27e-52	UP
Lratd2	1.38904	0.000250325	UP
Tc2n	1.80735	6.4e-07	UP
Commd9	0.50975	1.21e-28	UP
Cytip	2.45943	0.00258886	UP
Yaf2	0.375509	1.42e-10	UP
Ftsj1	0.36935	0.000209985	UP
Esf1	0.317814	2.3e-07	UP
Cyp4f1	1.0248	5.02e-22	UP
Arf6	0.663524	2.13e-43	UP
Elob	0.655105	3.68e-109	UP
Sntb1	0.813231	1.73e-11	UP
Acvr1c	0.401617	0.00617975	UP
Immp1l	0.466406	0.000198323	UP
LOC100362333	0.570209	1.2e-07	UP
Med30	0.622633	8.09e-20	UP
L2hgdh	0.487728	1.03e-06	UP
Mpped2	0.386074	2.48e-07	UP
Prpf40a	0.415037	1.95e-12	UP
Erh	0.721149	1.21e-27	UP
Spred2	0.455738	5.36e-09	UP
Dmac2l	0.433982	4.84e-05	UP
Pa2g4	0.365532	1.77e-23	UP
Smc6	0.33479	1.41e-06	UP
Cnot2	0.353786	1.91e-07	UP
Sdc2	0.551923	1.36e-34	UP
Gpn1	0.366789	2.06e-17	UP
Ubxn2a	0.433566	9.39e-09	UP
Snrpb2	0.481566	4.63e-19	UP
Txlng	0.379904	0.000182209	UP
Tlx3	0.552419	8.77e-06	UP
Jakmip1	0.717798	1.75e-35	UP
Angpt4	1.02509	8.48e-05	UP
Rabep1	0.529586	3.15e-41	UP
Orc4	0.385616	9.15e-19	UP
Cdkn2aipnl	0.39079	1.9e-06	UP
Surf6	0.324173	1.2e-05	UP
Kif18a	1.70044	1.35e-05	UP
Ube2t	1.94753	0.00144222	UP
Crip2	0.417231	3.44e-27	UP
Egln3	0.349334	4.73e-07	UP
Med22	0.357785	0.00253558	UP
LOC103694902	0.515347	2.29e-25	UP
C1qtnf7	0.961526	0.0294974	UP
Washc3	0.501053	3.82e-10	UP
Rprm	0.674221	4.75e-12	UP
Emc2	0.330092	2.44e-12	UP
Pqlc3	0.6335	3.98e-06	UP
Dtx3	0.439248	7.03e-17	UP
Bclaf3	0.39414	0.00172039	UP
Ccdc157	0.456557	0.00192802	UP
Dync2li1	0.403197	8.51e-10	UP
Surf2	0.386889	1.62e-05	UP
LOC689081	1.83289	0.0352229	UP
Nop10	0.734579	1.75e-73	UP
Cst3	0.894772	0	UP
Sec61g	1.01024	9.12e-158	UP
Spred1	0.361566	3.98e-10	UP
Plek	1.11215	5.6e-18	UP
Hnmt	0.660456	8.05e-08	UP
Tfap4	0.788994	2.3e-14	UP
Surf1	0.335255	2.38e-09	UP
Amdhd1	1.80735	0.00722652	UP
Shmt1	0.764784	9.81e-06	UP
Prkd3	0.426265	0.000192602	UP
Ywhae	0.435962	1.3e-83	UP
Slc2a9	7.78136	3.07e-05	UP
Cnrip1	0.305722	5.07e-08	UP
Fjx1	0.756074	2.27e-25	UP
Kcnip1	0.425828	1.35e-18	UP
Lyar	0.501194	1.31e-05	UP
Tmem11	0.364823	2.2e-09	UP
Gna15	1.08522	8.25e-11	UP
Rbm3	1.0387	9.66e-57	UP
Prex2	0.413112	2.66e-37	UP
Ngfr	0.583353	2.02e-05	UP
Sertad2	0.982781	8.67e-13	UP
Ctbp1	0.313876	2.46e-22	UP
Rida	0.773747	5.29e-40	UP
Sp4	0.798294	2.53e-25	UP
Fkbp9	0.33505	2.23e-07	UP
Wbp11	0.430267	2.29e-16	UP
Ndufa4	0.625789	4.76e-151	UP
Srsf5	0.305184	1.04e-18	UP
Pno1	0.576484	2.74e-16	UP
Ikzf4	0.705257	0.0240076	UP
Snrpf	0.979236	2.69e-36	UP
LOC100125367	0.610385	0.0140637	UP
Traf3ip3	1.28011	0.000450305	UP
RGD1306782	0.652077	0.0479841	UP
Abi3	1.10255	2.23e-17	UP
Rpia	0.45875	0.000124159	UP
Nr4a2	0.577976	0.0180223	UP
Fmc1	0.604002	1.52e-22	UP
Lcp2	0.944291	2.2e-11	UP
Zfx	0.30849	0.000459861	UP
Frs2	0.556457	2.76e-14	UP
Aurkb	1.06954	5.38e-05	UP
Ca8	0.526811	2.04e-07	UP
Suclg2	0.777396	9.12e-83	UP
Slc6a11	0.468521	9.7e-88	UP
Ndufa5	0.625596	8.2e-71	UP
Qpct	0.433365	1.05e-19	UP
Ccdc82	0.307931	7.65e-06	UP
Map3k7	0.342674	3.47e-05	UP
Pcmtd1	0.36575	1.16e-13	UP
Eif1ax	0.310199	7.89e-15	UP
Rab22a	0.532417	5.25e-17	UP
Arl1	0.656156	4.82e-61	UP
Tulp3	0.487101	3.79e-07	UP
Bcl11b	0.32275	0.000549978	UP
Adamts13	1.36257	0.00015904	UP
Cdk5rap2	0.55141	1.37e-12	UP
Ctnna1	0.36001	3.06e-38	UP
Ptpn7	2.38466	0.000181736	UP
Arhgdib	1.60113	9.21e-79	UP
Nlrc4	1.64046	8.26e-08	UP
Lyz2	1.18863	1.06e-117	UP
Tafa4	0.639206	0.0379565	UP
Cacfd1	0.464841	0.000962389	UP
Angpt1	0.877257	4.58e-18	UP
Hsd11b1	0.506741	9.16e-19	UP
Itprid2	0.775314	3.75e-53	UP
Il1rn	1.02857	0.000385041	UP
Maml2	0.442274	0.000260836	UP
Nek10	0.807355	0.00472664	UP
St14	1.6386	4.06e-15	UP
Dmtf1	0.305503	5.29e-05	UP
RGD1563941	0.568624	0.0253635	UP
Dstn	0.502721	7.39e-80	UP
Yap1	1.13287	1.92e-72	UP
Sp8	0.629162	0.0115442	UP
Nr4a3	1.87055	1.78e-23	UP
Hoxa2	1.06413	4.05e-06	UP
Lrrc1	0.340648	2.93e-05	UP
LOC100362027	1.7778	0	UP
C1d	0.68114	6.52e-46	UP
Etv6	0.502813	6.7e-07	UP
Luc7l2	0.543824	1.79e-56	UP
Med19	0.588527	5.82e-10	UP
Matn2	0.527976	3.3e-13	UP
Snx5	0.84379	1.2e-79	UP
Psd4	1.43494	1.11e-08	UP
Cngb3	4.04439	7.09e-08	UP
Tbc1d31	0.324801	0.000443966	UP
Tg	1.58496	0.0386306	UP
Gngt2	2.04103	2.59e-05	UP
Jph1	0.640458	0.0479841	UP
Hk2	0.43556	2.04e-11	UP
Igf2bp1	4.64386	9.64e-07	UP
Mettl2b	0.398906	0.000117214	UP
Rasal3	1.43463	3.54e-18	UP
St18	0.603578	2.25e-09	UP
Uba3	0.339199	7.84e-20	UP
Ifih1	0.973528	4.69e-07	UP
Dsn1	0.711655	0.0301495	UP
LOC108348320	0.96782	0.000302766	UP
Cpne3	0.509877	1.33e-09	UP
Gclc	0.563673	3.06e-31	UP
Zbp1	1.9542	0.00261354	UP
Trpc6	0.509014	0.000102118	UP
Memo1	0.36257	0.00017809	UP
Sec61b	0.386485	1.23e-13	UP
Tle6	0.783189	0.00879787	UP
Galk1	0.320428	2.32e-06	UP
Reg3a	8.27612	0.00782344	UP
Asb15	3	0.000222778	UP
Pygl	0.872621	4.53e-06	UP
Aven	0.399378	2.53e-05	UP
Rbm38	0.477854	0.0422008	UP
Ift27	0.305312	1.16e-05	UP
Erbb2	0.712198	0.000429946	UP
Amdhd2	0.707756	9.43e-11	UP
AABR07060585.1	0.739133	2.8e-05	UP
Cdk2	0.549203	0.000288523	UP
Snf8	0.68641	3e-46	UP
Frmd3	0.422172	0.000509701	UP
Thnsl2	0.69676	5.9e-15	UP
Borcs6	0.478501	3.24e-10	UP
Tmem107	0.780549	6.71e-10	UP
Slc6a1	0.322232	4.69e-44	UP
H3f3a	0.758477	1.05e-103	UP
Pex16	0.45197	2.24e-09	UP
Fndc9	0.769387	0.0259521	UP
Akap8	0.320979	5.31e-08	UP
Ccdc96	0.47022	0.0203973	UP
Hpgds	2.16993	5.37e-09	UP
LOC103694877	0.753743	1.04e-204	UP
Grpel1	0.602537	1.75e-50	UP
Map2k3	0.562595	0.00293716	UP
Dnajc9	0.653211	1.7e-24	UP
Cry1	0.51629	1.9e-09	UP
Cd302	0.39261	1.97e-16	UP
Otud6b	0.395149	6.95e-19	UP
Yipf6	0.427086	2.22e-08	UP
Vopp1	0.356513	1.39e-06	UP
Wdyhv1	0.66438	1.1e-09	UP
Ccr1	1.54057	0.0266814	UP
Dtd2	0.386435	3.66e-05	UP
Castor1	0.447459	0.00030386	UP
Acyp1	0.530915	1.96e-14	UP
Rbm18	0.715075	6.19e-31	UP
Smyd1	1.1375	0.0022238	UP
Mmp19	1	1.11e-09	UP
Ddit3	0.389947	0.0145156	UP
LOC102555183	0.301629	0.00165533	UP
Zfp280c	0.459432	0.0141094	UP
Sumf1	0.47737	1.34e-13	UP
Arl6ip5	0.321617	5.42e-16	UP
Arl5a	0.532398	3.51e-09	UP
Pyurf	0.406092	4.33e-08	UP
Itk	2.22239	0.0074061	UP
Etv1	0.545167	1.58e-23	UP
Mtdh	0.361038	4.56e-18	UP
Efnb1	0.403191	0.0295289	UP
Dbx2	1.03949	7.02e-77	UP
Mrps16	0.451778	6.93e-16	UP
Akap14	2.70044	0.0215151	UP
Pou3f2	0.346432	2.46e-05	UP
Sardh	0.401276	3.46e-07	UP
Hnrnpll	0.311509	6.26e-13	UP
AABR07029272.1	1.0485	1.75e-13	UP
Ndufa7	0.727227	5.18e-65	UP
Ncf4	2.62583	3.87e-15	UP
AABR07072108.1	0.974258	8.02e-12	UP
Arhgap9	0.895892	4.99e-07	UP
C1qbp	0.306644	1.03e-22	UP
Padi3	2.39232	0.00261354	UP
Prex1	0.456981	1.59e-50	UP
Stk32c	0.345527	4.65e-11	UP
Ctse	1.00959	0.000213069	UP
Nfia	0.537604	1.56e-29	UP
Hpca	0.437067	2.38e-50	UP
Ccnk	0.330994	2.23e-08	UP
RGD1304624	0.361066	0.00192929	UP
Rpl7	0.60899	2.39e-103	UP
Mms22l	1.19265	0.0166959	UP
Galm	0.36307	5.36e-05	UP
Tgfbr1	0.642221	1.19e-29	UP
Cfap70	0.581687	1.23e-06	UP
Eps8	1.1001	2.36e-130	UP
Rap1b	0.332878	1.68e-07	UP
Dhx33	0.371871	1.09e-06	UP
Plin2	0.63089	2.05e-35	UP
Adhfe1	0.652024	5.22e-42	UP
Ccn4	1.2578	0.00340811	UP
Gpn2	0.401319	1.71e-05	UP
Gtpbp10	1.27518	2.07e-21	UP
S100pbp	0.307042	8.79e-05	UP
Acss1	0.380332	1.69e-12	UP
Ankrd6	0.401814	1.18e-06	UP
Psma6	0.352161	5.98e-39	UP
Eva1a	0.319042	0.00115833	UP
Krcc1	0.464852	2.41e-05	UP
Gpr19	0.711619	1.12e-08	UP
Plxnb2	0.343524	2.34e-18	UP
Ttpa	0.622098	3.09e-06	UP
Qtrt1	0.567368	0.000437668	UP
Map4k3	0.338293	1.46e-11	UP
Utp11	0.58206	8.77e-34	UP
Mier1	0.505966	5.54e-09	UP
LOC361016	0.639766	3.1e-56	UP
Atp5mc1	0.558854	1.92e-116	UP
Id2	0.88552	8.65e-156	UP
Atxn7	0.330973	0.0200711	UP
Ttc9	0.716271	1.99e-12	UP
Necab1	0.605374	1.15e-46	UP
Ccdc134	0.309298	0.00827663	UP
RGD1311251	1.1304	0.00542065	UP
RGD1561796	0.987846	2.93e-07	UP
Flnc	0.758136	7.2e-34	UP
Tp53rk	0.731241	3.23e-13	UP
Atp1a2	0.360195	5.05e-66	UP
Terf1	0.338858	0.00104524	UP
Spdl1	0.470142	0.0130086	UP
Capzb	0.379675	6.29e-51	UP
Rragd	0.650175	2.16e-16	UP
Churc1	0.643301	3.01e-09	UP
Fbln2	0.358234	6.3e-19	UP
Dcp1b	0.566631	7.71e-06	UP
Amot	0.500492	4.9e-26	UP
Rac2	1.47393	1.12e-18	UP
Gca	0.351495	2.37e-12	UP
Rbmx2	0.523035	6.4e-11	UP
Casp1	1.05795	1.06e-10	UP
Tac1	0.499523	1.64e-56	UP
Atp6v1f	0.388787	1.53e-32	UP
Baat	8.56986	2.41e-07	UP
Svbp	1.06517	0.000750484	UP
Dok1	1.25322	3.72e-09	UP
Clp1	0.570724	1.04e-08	UP
Hrh1	0.621268	3.73e-07	UP
Irf5	1.22913	1.1e-22	UP
Jag1	0.362078	1.47e-09	UP
Apip	0.391609	8.58e-11	UP
Aloxe3	0.390206	0.000502821	UP
Calb1	0.497564	1.55e-55	UP
Serping1	0.607849	3.72e-06	UP
Edn3	1.23001	1.88e-06	UP
Ccnf	0.642448	0.0213478	UP
RGD1305178	0.709844	1.87e-58	UP
Rsad2	1.62196	1.93e-11	UP
Fhl3	0.862496	0.000254215	UP
Polr3f	0.430024	1.64e-08	UP
Glb1l2	1.73697	4.33e-05	UP
Spata6	0.705327	5e-14	UP
Dera	0.374661	8.77e-09	UP
Hoxb9	0.599799	8.67e-27	UP
Plppr1	0.570642	2.94e-26	UP
Hoxb8	0.55517	1.77e-81	UP
Eya1	0.65862	3.06e-08	UP
Nr4a1	0.991723	3.01e-28	UP
Hoxb7	0.413024	7.6e-18	UP
Cd63	0.849851	2.4e-130	UP
Rps6	0.813097	5.14e-161	UP
Tnfrsf13c	0.914753	0.040218	UP
Cyth4	0.864262	2.86e-16	UP
Brd3	0.336333	6.55e-07	UP
Prdm13	1.45943	0.000727566	UP
Thoc7	0.391746	5.68e-19	UP
Ccnc	0.556772	6.56e-18	UP
Gsdmd	0.705848	2.55e-14	UP
Vom2r53	2.32193	0.0391047	UP
Mgst1	1.47438	9.38e-177	UP
Pm20d2	0.339916	0.00145742	UP
Frzb	0.497106	5.05e-12	UP
Pqbp1	0.523364	9.33e-51	UP
Ghrh	9.25267	0.000245094	UP
Bloc1s1	0.587606	4.17e-46	UP
Glod4	0.445943	5.89e-50	UP
Pnrc1	0.628188	4.78e-43	UP
C1galt1	0.409283	0.00705362	UP
Nap1l5	0.343896	1.12e-48	UP
Hoxb6	0.455498	1.06e-22	UP
Lactb2	0.468636	4.38e-21	UP
Apold1	0.636701	0.000493176	UP
Slc16a7	0.542417	0.00090705	UP
Supt4h1	0.685464	4.42e-44	UP
Mok	1.03639	2.84e-05	UP
Cep83	0.497689	2.74e-06	UP
Acat1	0.32458	1.12e-19	UP
Vrk2	0.497906	0.00713229	UP
Tamm41	0.443318	3.86e-14	UP
Mtmr14	0.35927	0.000465172	UP
Timm10	0.424853	7.34e-09	UP
Usp1	0.571827	4.24e-09	UP
Bub1b	1	0.0136278	UP
Tbxas1	2.27103	1.78e-37	UP
Cldn19	2.88982	4.55e-08	UP
Map2k5	0.323208	2.47e-05	UP
Krit1	0.320538	3.57e-05	UP
Naprt	1.16172	6.07e-54	UP
Fscn3	3.45943	0.0391047	UP
Nf2	0.650254	4.52e-13	UP
Timp4	0.810659	1.03e-57	UP
Styx	0.673262	9.81e-05	UP
Sdhb	0.309334	2.2e-27	UP
Akna	1	5.26e-06	UP
Fos	1.57399	1.29e-124	UP
Apaf1	0.363883	0.00581704	UP
Cinp	0.727062	9.69e-18	UP
Dennd4c	0.48693	1.9e-10	UP
Tmed1	0.777061	1.34e-13	UP
Slamf9	7.40939	0.0156414	UP
Max	0.429878	5.95e-10	UP
Hibadh	0.467216	1.92e-25	UP
Wwc1	0.941247	3.61e-23	UP
Cyp11a1	6.32193	0.0312734	UP
Ugp2	0.427246	3.1e-30	UP
Rgs20	1.15969	4.6e-64	UP
Tmem251	0.429521	0.00379648	UP
Dph7	0.496676	3.34e-05	UP
Ubr7	0.596617	8.38e-34	UP
Il5	2.32193	0.0391047	UP
Arhgap11a	1.15433	7.33e-06	UP
Plpp3	0.661731	2.9e-114	UP
Mefv	1.87447	2.04e-06	UP
Rpl15	0.421238	2.8e-41	UP
Irf1	0.513756	0.000396597	UP
Plscr4	0.837972	8.7e-10	UP
Msantd3	0.624788	0.000599671	UP
Atp6v1g1	0.625815	3.91e-114	UP
Tpx2	0.988945	1.23e-11	UP
Appl2	0.612977	2.05e-47	UP
Lyn	1.11002	5.18e-38	UP
Hoxb4	0.738007	3.38e-05	UP
Parp12	0.898247	1e-17	UP
Odf3l2	3.08746	0.000980413	UP
Fbxo9	0.435317	3.48e-14	UP
Ccdc33	2.70044	0.00419502	UP
Timm9	0.475726	1.01e-05	UP
Zbtb8os	0.460367	5.96e-06	UP
Decr1	0.919376	3.96e-84	UP
Brms1l	2.34122	8.91e-35	UP
Mrpl38	0.355817	6.02e-16	UP
Bag1	0.307222	0.000454526	UP
Mrps15	0.322796	7.81e-12	UP
Thumpd2	0.315929	0.0278154	UP
Tpgs1	0.452114	1.47e-38	UP
Oser1	0.316802	1.53e-06	UP
Tagln2	0.639425	2.68e-19	UP
Rpa3	0.678832	9.39e-11	UP
Ccdc130	0.389412	1.36e-05	UP
Ndufb11	0.747158	2.98e-146	UP
Bsdc1	0.395122	9.41e-16	UP
Hoxb2	0.631256	2.81e-06	UP
Colec11	0.788496	0.0105286	UP
Zfp414	0.638967	1.61e-08	UP
Myo1f	1.24327	5.44e-21	UP
Cep63	0.556766	0.00473109	UP
Sec23b	0.340242	6.26e-13	UP
Gprc5a	7.78136	0.00097925	UP
Klhl5	0.645423	4.71e-55	UP
Gpr22	0.535667	1.24e-10	UP
Necap2	0.436447	5.17e-12	UP
Drd2	0.303988	0.000221691	UP
Neurod4	2.5025	0.0391047	UP
Eid1	0.370942	4.39e-24	UP
Anapc13	0.657402	3.55e-39	UP
Smdt1	0.323886	6.82e-13	UP
Tmem176b	1.53741	0	UP
Lrrc43	0.754888	0.026795	UP
Pdcl	0.425827	8.6e-15	UP
Cwc15	0.524769	1.04e-33	UP
Cfap45	0.685127	0.0202302	UP
Btf3l4	0.415323	1.96e-07	UP
Cdc42ep1	0.391713	5.97e-14	UP
Pdlim2	0.995308	3.3e-07	UP
Mrpl35	0.383143	4.9e-16	UP
Rps7	0.649594	1.42e-105	UP
AABR07049790.1	0.564663	0.000136971	UP
Mrpl15	0.510718	7.86e-36	UP
Mos	1.3599	0.0015179	UP
Ndufa6	0.380371	1.04e-15	UP
Ryk	0.544856	8.9e-05	UP
Ttc12	0.940703	3.23e-11	UP
Ttll9	0.645992	0.0028171	UP
Btbd7	0.527512	3.86e-05	UP
Nsfl1c	0.36994	3.46e-33	UP
Agbl5	0.471306	0.00166382	UP
Gatad1	0.334937	2.11e-05	UP
Agtrap	0.398502	5.13e-06	UP
Smad3	0.742644	1.3e-09	UP
Manea	0.34897	2e-08	UP
Mks1	0.467549	0.000198323	UP
Chmp5	0.441214	1.64e-45	UP
Arpc3	0.471374	3.83e-55	UP
Antxr1	0.421924	7.83e-12	UP
Ick	0.752072	9.92e-07	UP
RGD1563365	0.541963	9.54e-06	UP
Ccn3	0.318516	0.000262097	UP
Rnps1	0.43545	1.99e-28	UP
Lsm3	0.506756	1.23e-08	UP
Tp53i11	0.406414	7.39e-08	UP
Pex2	0.339555	0.000234752	UP
Acox1	0.354578	4.62e-39	UP
Csf3r	0.539159	0.0146469	UP
Pipox	1.02531	1.52e-06	UP
Fbxo46	0.399201	0.00351248	UP
Gpnmb	1.13861	3.74e-40	UP
Ass1	0.471989	2.24e-14	UP
Eci1	0.951346	8.07e-52	UP
Pdrg1	0.609273	8.84e-16	UP
Gjb2	0.406345	0.00418829	UP
Tank	0.304257	0.0122001	UP
Stac	0.697857	0.00026976	UP
Dusp19	0.432607	2.84e-05	UP
Nrk	8.27612	0.000245094	UP
Ift20	0.323725	0.0043054	UP
Fli1	1.02615	1.03e-05	UP
Fggy	0.522566	9.58e-05	UP
Arhgef12	0.717425	4.67e-73	UP
Aebp2	0.333603	2.54e-05	UP
Plbd1	0.938599	0.022427	UP
Csrp1	0.375744	3.97e-41	UP
Ets1	0.330412	0.010362	UP
Adi1	0.460594	3.18e-13	UP
Rbm48	0.33985	0.0460445	UP
Irak1bp1	0.375928	2.05e-05	UP
Cryl1	0.345376	1.52e-06	UP
Slc35f2	0.372302	0.000615622	UP
Gucy2c	6.49185	0.000122627	UP
Sulf1	0.468931	9.86e-11	UP
Dnajc15	0.351292	8.38e-08	UP
Tnni1	7.71425	0.0312734	UP
AABR07017902.1	1.70044	0.0192368	UP
Mrpl37	0.339049	1.87e-15	UP
Atp6v1d	0.462048	2.96e-68	UP
Rpusd3	0.616671	1.27e-06	UP
Nudt4	0.597361	4.13e-41	UP
Fermt2	0.439374	3.73e-54	UP
Chrac1	0.703293	8.05e-15	UP
Pon2	0.873909	3.05e-175	UP
Itgb3bp	0.636333	2.8e-07	UP
Dis3	0.419119	1.14e-11	UP
Zc3h12a	1.22239	0.0138181	UP
Mad2l2	0.478311	6.96e-08	UP
Ubxn2b	0.485427	1.21e-05	UP
Fubp3	0.300446	1.3e-08	UP
Cyb5rl	0.940761	0.000620178	UP
Mipol1	0.756574	4.65e-06	UP
Ndufs3	0.314744	1.45e-22	UP
Cpvl	1.18057	0.0352308	UP
C3ar1	0.477159	0.000957836	UP
Fbxo6	0.40304	1.35e-17	UP
Copz2	1.59982	2.62e-13	UP
Ankrd49	0.411898	0.0197524	UP
Oaf	0.422637	0.00324789	UP
Abhd4	0.515262	1.13e-57	UP
Exosc2	0.303837	3.7e-06	UP
Pnrc2	1.36218	2.26e-14	UP
Cdk6	1.00371	1.67e-08	UP
Cnr2	1.3505	0.00768692	UP
Anp32b	0.764187	1.31e-62	UP
Schip1	0.496095	1.41e-50	UP
Commd1	0.493607	3.73e-40	UP
Galk2	0.364798	5.68e-08	UP
Dnase1l3	2.848	0.00131833	UP
Snapc1	0.474687	5.19e-16	UP
Chchd1	0.461643	3.64e-15	UP
Meaf6	0.354819	1.66e-12	UP
Nmd3	0.322203	9.37e-06	UP
Fuca1	0.453366	2.41e-39	UP
Hck	1.53842	1.01e-24	UP
Knstrn	1.09516	0.00522183	UP
Zbtb6	0.496525	1.73e-06	UP
Arhgap25	1.06798	1.06e-10	UP
Nrarp	1.13977	1.46e-05	UP
Ogfr	0.415775	5.98e-13	UP
Ndufb9	0.552817	8.28e-89	UP
Rpl4	0.428829	5.06e-60	UP
Pik3cg	1.06193	5.88e-17	UP
Hmgcl	0.500556	8.44e-21	UP
Fgf7	0.762203	0.0259521	UP
Gnl2	0.459276	3.25e-21	UP
Eif2s1	0.312126	1.74e-09	UP
RGD1310507	0.68147	0.00878831	UP
Eef1a1	0.562402	3.97e-148	UP
Gucy1b2	2.14684	0.00019356	UP
Ccdc90b	0.361614	0.00102234	UP
Il12a	1.1375	0.0110741	UP
Epsti1	2.35689	5.3e-35	UP
Gpr160	0.745683	0.00402334	UP
Uchl3	0.426151	6.03e-17	UP
Stoml2	0.366651	5.69e-20	UP
Gpr3	0.527932	0.0113286	UP
Pdk4	0.478411	1.73e-10	UP
Phf12	0.395083	0.00158388	UP
Hdac1	0.333992	2.74e-17	UP
Ubiad1	0.521019	2.62e-05	UP
Rpe65	0.645717	0.0200601	UP
Angptl7	1.96683	0.000885647	UP
Cyb5r3	0.578538	2.49e-65	UP
Rwdd2a	0.55468	0.000389743	UP
Tfe3	0.618053	3.35e-18	UP
Cybrd1	0.567304	0.0201865	UP
Car2	0.446823	8.95e-44	UP
Apex1	0.51903	1.83e-35	UP
Flot2	0.303319	1.65e-17	UP
Sdcbp	0.321207	1.87e-30	UP
Api5	0.371102	1.08e-18	UP
Mdm4	0.35256	5.49e-06	UP
Lck	1.03747	0.0317205	UP
Me1	0.452111	1.83e-47	UP
Ptpmt1	0.624346	4.78e-31	UP
Cyp7b1	0.556204	6.19e-40	UP
Akr1b10	1.45909	1.64e-236	UP
Ppp3cc	0.348689	5.02e-05	UP
Gpx7	0.679839	9.92e-06	UP
Palm	0.412056	7.75e-23	UP
LOC100912228	0.828939	8.14e-45	UP
Krt8	1.75002	0.00295847	UP
Cdkn3	2.1635	1.25e-31	UP
Efcc1	0.756729	0.00568468	UP
Nfib	0.420475	2.76e-14	UP
Fam124a	0.728872	8.96e-06	UP
Ift80	0.412409	3.87e-14	UP
Sbf2	0.376563	2.21e-07	UP
Bnip3l	0.424099	1.89e-29	UP
Tlr2	0.696608	1.15e-07	UP
Naa38	0.979432	1.89e-155	UP
Fam204a	0.531239	4.15e-06	UP
Acadm	0.435691	7.71e-17	UP
Il18	1.43134	5.97e-17	UP
Akr1b7	1.53152	6.8e-07	UP
Crtapl1	0.575115	3.63e-06	UP
Lgals1	0.680111	2.83e-58	UP
Timm8b	0.801662	3.27e-91	UP
Uxt	0.974611	6.85e-38	UP
Tmem199	0.483913	1.61e-32	UP
Lrrc46	0.638326	2.93e-07	UP
RGD1559683	2.12928	0.0386306	UP
Fgr	1.53916	8.74e-12	UP
Pip4p1	0.450347	5.09e-25	UP
Aif1l	0.514285	1.05e-21	UP
Cacul1	0.331621	5.66e-06	UP
Nkapd1	0.441889	0.00528845	UP
Pih1d2	0.618321	0.0159948	UP
Otof	0.506768	1.47e-39	UP
Ercc8	0.813122	2.42e-15	UP
Pnp	0.610242	2.44e-67	UP
Lrrc42	0.39079	3.14e-14	UP
Dcps	0.331911	6.21e-09	UP
Erap1	0.324922	5e-15	UP
Clec4a3	1.98706	2.95e-14	UP
Isy1	0.875889	5.21e-37	UP
Ubald2	0.340419	1.78e-06	UP
Clec4a	1.8625	0.0309574	UP
Ddit4l	0.958337	2.14e-09	UP
Spry2	0.325528	1.63e-05	UP
Tmem144	0.927276	2.61e-25	UP
Cldn10	0.653114	7.15e-48	UP
Efcab14	0.514043	9.34e-19	UP
Magix	1	0.0112675	UP
Azi2	0.434131	1.39e-05	UP
Asb8	0.487619	1.92e-24	UP
S100a11	1.00323	0.000750484	UP
Exoc3l4	1.59104	1.26e-20	UP
Bpgm	0.856029	1.77e-90	UP
Pdcd10	0.585756	2.9e-62	UP
Cmc1	0.741457	3.58e-10	UP
Snapc5	0.528853	4.22e-08	UP
Myo10	0.615675	1.67e-47	UP
Mrps2	0.47924	1.85e-11	UP
Gid8	0.407783	3.78e-20	UP
Brk1	0.861194	2.82e-181	UP
Cdv3	0.340096	2.15e-10	UP
Rps24	0.332918	3.29e-17	UP
Timp1	2.36325	6.74e-210	UP
Nol12	0.417329	0.00219819	UP
Slc7a11	0.831298	3.9e-47	UP
Scrn2	0.472318	7.81e-06	UP
NEWGENE_619861	0.591223	3.58e-67	UP
Cald1	0.64234	4.13e-11	UP
Pkig	0.834095	1.51e-07	UP
Tent5a	0.681134	1.67e-08	UP
Hspb11	0.612279	5.79e-08	UP
Vhl	0.538376	1.9e-29	UP
Cd180	0.690121	8.8e-11	UP
Ninj2	0.564419	5.47e-33	UP
Cast	0.396542	2.49e-14	UP
Slc46a1	0.311627	0.000398246	UP
Slc7a7	1.29639	1.87e-07	UP
Xbp1	0.361768	2.2e-21	UP
Eif4e3	0.68288	0.000146948	UP
H2afz	0.666653	1.28e-62	UP
Dzip1	0.407245	2.51e-12	UP
Lcp1	0.748209	7.7e-51	UP
Efnb3	0.709948	2.42e-20	UP
Zfand1	0.646726	1.77e-08	UP
Ssmem1	1.03148	0.00996464	UP
Dnajb6	0.421237	1.08e-45	UP
Mrps23	0.417469	2.97e-19	UP
Tnip1	0.316103	3.04e-06	UP
Celf1	0.4471	1.63e-34	UP
Mknk1	0.641583	4.04e-16	UP
Ndrg2	0.856842	0	UP
Polr2k	0.39733	5.43e-13	UP
Sem1	0.569244	3.47e-55	UP
Cpt1b	3	0.0215151	UP
Ptbp1	0.892961	4.32e-89	UP
Gpx8	0.356913	2.23e-07	UP
Sp2	0.308677	5.42e-07	UP
Fbxo8	0.332404	0.0103964	UP
Tfpi2	8.27612	0.00195752	UP
Trim59	0.312685	0.00322359	UP
Plau	0.68001	0.00479601	UP
Wrap53	0.419084	2.19e-08	UP
Tlr4	1.10852	5.54e-05	UP
Arfip1	0.519874	1.89e-21	UP
Nr2c2	0.390754	3.09e-11	UP
Mrpl45	0.353326	2.03e-12	UP
Foxb1	0.928917	0.0446429	UP
Tspo	0.770562	5.39e-13	UP
Lamtor3	0.545112	2.77e-09	UP
Pnma1	0.397592	0.0334448	UP
Dapp1	0.954377	1.38e-08	UP
Ctnnal1	0.459651	3.25e-09	UP
LOC500124	0.874469	0.0249533	UP
Rnf208	0.38427	3.25e-11	UP
Hpgd	1.26459	4.06e-05	UP
Prcp	0.35031	1.2e-08	UP
Coa7	0.450344	5.94e-07	UP
Kank2	0.448985	7.72e-05	UP
Lgals3	2.03466	1.41e-58	UP
LOC100363289	0.702574	2.58e-16	UP
Cth	0.706388	6.41e-09	UP
Wdr73	0.435245	0.000160204	UP
Nrgn	0.796461	2.14e-98	UP
Cmtm3	1.60557	1.28e-10	UP
Pdgfc	0.657894	5.18e-05	UP
Neil2	0.798366	0.0399168	UP
Hadh	0.493769	6.08e-26	UP
Car1	2.39232	0.0391047	UP
Ccdc117	0.445777	3.1e-05	UP
Dlgap5	0.63743	0.0019224	UP
Ube2r2	0.34158	2e-12	UP
Efcab10	1.09516	0.00015522	UP
Gpm6a	0.318488	3.78e-39	UP
Sap18	0.484772	2.4e-46	UP
Pbx4	0.634483	0.00924636	UP
Rpl32	0.834275	4.93e-113	UP
Dap	1.12869	7.48e-15	UP
Tp53	0.648998	8.51e-08	UP
Fam181b	0.42338	1.64e-22	UP
Tox	0.310201	0.000451773	UP
Scg3	0.471701	2.96e-85	UP
Ripor3	3.32193	0.000245094	UP
Snapc3	0.522	5.21e-17	UP
Nhlrc3	0.392625	7.03e-06	UP
Mrpl57	0.455373	7.1e-12	UP
Trak2	0.430144	3.11e-09	UP
RGD1309534	0.340779	1.29e-06	UP
Nek6	0.929641	8.15e-64	UP
Mrps25	0.3334	5.95e-10	UP
Cebpa	0.910019	8.66e-09	UP
Spa17	0.458448	7.32e-09	UP
Slc7a10	0.45862	6.09e-39	UP
Acad11	0.372201	9.41e-09	UP
Tifa	0.975082	5.81e-07	UP
Mmp14	1.26217	3.98e-46	UP
Cmtm6	0.737599	1.22e-10	UP
Cmtm7	0.604431	1.67e-07	UP
Mob1b	0.741975	5.37e-32	UP
Ednrb	0.926116	4.84e-259	UP
Bet1	0.553547	6.5e-09	UP
Lhfpl2	0.366436	1.86e-05	UP
Tekt2	0.736966	0.00196293	UP
Laptm5	1.04707	1.59e-77	UP
Unc119	0.391692	7.1e-08	UP
Papss2	0.742918	4.95e-37	UP
Gnb4	0.400606	9.8e-23	UP
Ssna1	0.728656	3.3e-20	UP
Hmgb3	0.891087	2.56e-62	UP
LOC100360057	0.56941	5.96e-35	UP
Snx25	0.304855	0.000250877	UP
Gtf2b	0.355129	4.97e-10	UP
Zbtb41	0.44715	3.14e-06	UP
Rpl29	0.905291	1.19e-121	UP
Prxl2a	0.533283	7.57e-50	UP
Serpina11	0.802554	3.48e-05	UP
RGD1359634	0.55687	0.00140829	UP
Irx5	0.875821	1.3e-08	UP
Acy1	0.53889	1.34e-49	UP
Farp1	0.315294	7.73e-13	UP
Polr2f	0.676251	2.5e-47	UP
Dynll1	0.309333	4.84e-31	UP
Atp1b2	0.383796	1.52e-67	UP
Arhgap18	0.716752	3.62e-05	UP
Fam76a	0.446953	3.93e-09	UP
Mcc	0.301827	0.0037719	UP
Tmem254	0.30938	0.000596978	UP
Stk3	0.401707	2.18e-05	UP
Cmc2	0.510441	1.7e-05	UP
Hpf1	0.487711	3.23e-14	UP
Clspn	1.66297	0.000614054	UP
Ankrd13c	0.378033	2.14e-07	UP
Dkk2	1.02647	0.0112675	UP
Bbof1	0.663951	0.0147284	UP
Socs4	0.817486	5.65e-08	UP
Acsbg1	0.733654	7.7e-206	UP
Ndufs4	0.56942	4.59e-65	UP
Prag1	0.742568	1.74e-19	UP
Adgrg6	0.664065	1.54e-11	UP
Scp2	0.504215	6.8e-73	UP
Aldh6a1	0.700213	1.08e-75	UP
Nkain1	0.539659	2.01e-06	UP
Aldoc	0.540942	1.84e-123	UP
Rhbdf2	0.917538	0.00021004	UP
Ppp1r3b	1.64211	7.5e-05	UP
Sergef	0.38088	9.97e-07	UP
R3hdm4	0.380216	4.69e-10	UP
Rpl36al	0.64852	1.73e-28	UP
Atp1b3	0.443923	2.07e-61	UP
Akap2	0.514406	0.0328583	UP
Filip1	0.325191	0.000455795	UP
Irx3	1.24827	6.36e-15	UP
Gcsh	0.756837	1.09e-66	UP
Vta1	0.563666	5.86e-47	UP
Coa8	0.876328	8.42e-15	UP
Fam118b	0.375656	9.63e-05	UP
Ebf2	0.423265	3.02e-09	UP
Cnn3	0.632158	1.33e-117	UP
Adamts18	1.41504	0.00909852	UP
Rnf146	0.384993	1.62e-11	UP
Lrp10	0.345975	7.05e-16	UP
Hey1	0.859362	1.78e-69	UP
Gldc	0.309684	0.0024156	UP
Hnrnpc	0.413994	7.28e-51	UP
Echdc1	0.528852	4.64e-21	UP
Krt27	1.69188	0.00189492	UP
Dennd6a	0.339089	0.00274725	UP
Washc2c	0.321853	5.87e-05	UP
Tex30	0.558368	0.00353868	UP
Tph1	1.14439	0.0238373	UP
Zfp40	0.486987	0.00278253	UP
Il16	1.28605	1.69e-16	UP
Sat2	1.16012	6.94e-78	UP
Ngb	0.739827	2.12e-09	UP
Slc44a3	0.575502	0.0385614	UP
Tmem205	0.303966	5.35e-06	UP
Serp1	0.557506	6.92e-29	UP
LOC100365697	11.7566	3.1e-26	UP
Mfap3l	0.620705	4.8e-35	UP
C1r	0.638261	2.24e-14	UP
Mapre1	0.411743	6.35e-25	UP
Ccdc159	1.1375	1.38e-08	UP
Cbx3	0.607624	2.61e-83	UP
Rpl22l1	0.501626	9.39e-20	UP
S100a4	2.00653	2.29e-43	UP
Ndufb3	0.709315	6.5e-129	UP
Plekha3	0.472345	0.00181174	UP
Ints12	0.314873	0.000369771	UP
Grk4	1.22239	0.00133131	UP
Mbd2	0.392021	3.92e-05	UP
AABR07000629.1	2	0.0213208	UP
Mtpn	0.483323	2.56e-42	UP
Aadat	1.53297	3.22e-31	UP
Gins3	0.447083	0.0400092	UP
Ciao2b	0.367897	3.36e-07	UP
Rhpn2	0.355279	1.27e-11	UP
Asxl2	0.374237	4.31e-05	UP
Rasa2	0.492868	2.04e-05	UP
Dusp4	0.335511	0.00165581	UP
Sdc3	0.356238	7.05e-25	UP
Abhd14a	0.811555	1.79e-05	UP
Sgtb	0.328533	2.79e-10	UP
Cyfip1	0.440573	1.28e-33	UP
Tifab	2.17772	2.42e-11	UP
Ndufb5	0.426891	2.72e-45	UP
AABR07026997.1	12.2076	3.86e-24	UP
C1s	0.69036	2.3e-15	UP
Mrps24	0.340592	1.19e-06	UP
Cxcl14	0.397447	1.73e-18	UP
Krt12	3.70044	0.0215151	UP
Cd2ap	0.432812	4.12e-05	UP
AABR07008940.1	1.34395	0.0114032	UP
Vps37a	0.421076	5.51e-05	UP
Ubap1	0.478108	4.34e-13	UP
S100a3	2.48113	4.73e-38	UP
Pinx1	0.389175	0.000748237	UP
Otulin	0.701177	9.97e-19	UP
Ncaph	0.704176	0.000146764	UP
S100a16	0.976424	1.77e-106	UP
Npc2	0.342236	5.56e-22	UP
LOC685849	8.40939	0.00097925	UP
Abhd14b	0.763548	9.23e-37	UP
Ifngr1	0.563671	9.62e-37	UP
Isca2	0.722446	1.11e-18	UP
Ppa2	0.455267	8.81e-22	UP
Pkia	0.34077	0.000395074	UP
Tent2	0.488672	7.22e-06	UP
Ssbp1	0.335194	1.62e-06	UP
Otulinl	0.391619	0.0116913	UP
Fdx1	0.560623	1.71e-11	UP
Nop14	0.339591	1.95e-07	UP
Ostf1	0.789948	2.66e-55	UP
Syk	1.39328	1.81e-22	UP
Plppr2	0.351299	1.47e-07	UP
Fbxl21	0.424753	0.00919516	UP
Spi1	1.69202	1.3e-27	UP
Zfyve21	0.390738	1.29e-08	UP
Golph3	0.372103	2.29e-12	UP
Sox2	0.969958	2.43e-86	UP
Baiap2l2	0.656516	0.0202366	UP
Tgfbi	0.526302	3.09e-07	UP
Snrnp40	0.403486	1.04e-08	UP
Skap2	0.696309	2.95e-27	UP
Ppp1r17	0.351763	0.00215904	UP
Hddc3	0.3905	9.64e-10	UP
Rab7a	0.310849	1.48e-32	UP
Ddx25	0.380478	7.42e-16	UP
Depdc7	0.435724	1.27e-05	UP
Cnot7	0.451055	9.82e-13	UP
Zcchc17	0.395736	7.6e-10	UP
Ptx3	1.06413	0.0075924	UP
Chrna6	0.965235	0.0490132	UP
Gchfr	0.489183	0.000458165	UP
Heph	0.916544	1.58e-41	UP
Cfap161	1.78136	0.00335045	UP
Apobec2	0.732716	2.71e-06	UP
Slirp	0.85007	6.53e-114	UP
Adk	0.549282	8.46e-63	UP
Pde1c	0.335184	3.35e-07	UP
Mesd	0.318124	6.24e-19	UP
Dbnl	0.305962	4.48e-21	UP
S100a13	1.54802	3.41e-236	UP
Exosc3	0.392046	0.00893225	UP
S100a1	1.05058	3.19e-125	UP
Bid	0.607683	8.82e-07	UP
Setd6	0.601451	4.93e-06	UP
Dynlrb2	1.36307	2.88e-05	UP
Trmt10b	0.713643	7.14e-12	UP
Cntf	0.648492	3.19e-07	UP
Cflar	1.07288	1.94e-13	UP
Prim2	0.374237	5.47e-06	UP
Kctd14	0.324479	0.00768336	UP
Stk17b	0.858956	4.05e-10	UP
Ppwd1	0.407218	2.14e-06	UP
Slc39a8	0.783189	0.00109069	UP
Mcm3	0.582332	5.37e-06	UP
Uqcrh	0.528565	1.33e-91	UP
RGD1564541	0.697884	3.23e-14	UP
Fat2	0.941106	1.34e-11	UP
Ccdc141	0.584963	7.88e-17	UP
Eif4ebp1	1.45496	2.44e-18	UP
Aamdc	0.708472	7.12e-08	UP
Tmem212	0.531851	0.0457001	UP
Lpxn	1.35408	5.41e-14	UP
Arf4	0.398886	3.03e-23	UP
Rhoc	0.304916	2.25e-11	UP
Sfr1	0.451583	4.49e-15	UP
Mrpl3	0.612991	2.21e-41	UP
Pdlim3	1.26416	7.51e-08	UP
Polr1e	0.334419	5.25e-05	UP
Nmrk1	0.546715	3.94e-05	UP
Bloc1s2	0.640857	8.77e-25	UP
Chsy1	0.520531	0.00048661	UP
Pcgf2	0.639002	1.1e-06	UP
RGD1564149	4.55459	7.69e-06	UP
Ppdpf	0.340944	3.14e-13	UP
Trim55	1.52356	0.000727566	UP
Czib	0.610733	9.1e-51	UP
Lrrk1	0.789782	1.16e-08	UP
Eif3m	0.399903	1.66e-30	UP
Irx2	0.782608	3.74e-11	UP
Vamp8	0.680635	1.06e-13	UP
C1qb	0.933251	2.42e-123	UP
Nek3	0.302563	0.0297815	UP
Nqo1	0.506298	1.32e-15	UP
Magoh	0.325585	8.53e-08	UP
Tmem164	0.467305	0.000226104	UP
Grhpr	0.455351	1.17e-17	UP
Gsto2	0.937264	0.0330558	UP
C1qc	1.10296	2.31e-87	UP
C1qa	1.22156	3.89e-215	UP
Spint1	1.13904	1.03e-26	UP
Lrrc17	0.750022	0.0399181	UP
Add3	0.735927	9.25e-157	UP
Mlf1	1.85561	2.39e-07	UP
Emg1	0.421766	2.33e-13	UP
Slc25a26	0.487028	7.22e-06	UP
Espl1	1.16993	0.000655027	UP
Sparc	1.20146	0	UP
Aspg	3.80735	1.68e-11	UP
Kat6b	0.433897	0.013728	UP
Tmem184c	0.357247	4.84e-11	UP
Parp3	0.793851	1.38e-07	UP
Nek8	0.88718	7.92e-08	UP
Uaca	0.382333	0.000898417	UP
Rgma	0.473421	2.62e-16	UP
Rgs9bp	3.90689	0.0117402	UP
Atp7b	0.523562	0.00147648	UP
Fabp3	0.380735	4.61e-08	UP
Fgl2	0.888398	2.76e-27	UP
Mdh1b	0.510195	0.0110921	UP
Rbbp8	0.510738	0.000938946	UP
Mtmr6	0.31871	8.55e-12	UP
Rprd1b	0.526261	2.13e-11	UP
Rrp9	0.312914	0.000115489	UP
Sh3glb1	0.668089	2.35e-74	UP
Nab1	0.404696	1.28e-05	UP
Uap1l1	0.66447	4.59e-16	UP
Ccr6	1.87447	0.0352229	UP
Themis2	1.4245	0.000293631	UP
Acadl	0.825773	4.72e-120	UP
Map9	0.336827	1.49e-14	UP
Pfdn5	0.586975	1.44e-57	UP
Lix1	1.30263	1.01e-100	UP
Pus3	0.337328	4.44e-05	UP
Phb2	0.586749	1.75e-68	UP
Ldhb	0.460374	2.22e-101	UP
Rpa2	0.395678	3.33e-07	UP
Tle3	0.332196	6.34e-10	UP
Cyba	1.64926	1.64e-37	UP
Nop53	0.452419	3.49e-23	UP
Rgl3	0.539929	0.00576857	UP
AABR07009572.1	2.57084	9.35e-40	UP
Tram2	0.705553	0.0301495	UP
Prc1	1.28567	8.49e-18	UP
Sapcd2	0.832764	6.23e-07	UP
Gadd45g	0.628841	2.15e-16	UP
Entpd2	0.462962	3.09e-26	UP
Nudt2	0.740982	1.12e-69	UP
Atox1	0.463902	1.37e-14	UP
Sash1	0.884801	3.71e-173	UP
Hmgb2	0.982477	1.36e-12	UP
LOC100360218	0.665581	0.000711064	UP
Nr1h3	1.48543	2.03e-06	UP
G3bp1	0.341879	1.53e-23	UP
Rnaset2	0.891478	9.23e-93	UP
Akap7	0.597325	3.19e-08	UP
Chchd3	0.658086	3.74e-84	UP
Dctd	1.28071	6.65e-12	UP
Usb1	0.580823	0.000295195	UP
Ttc33	0.401849	1.23e-29	UP
Arhgap45	1.30666	3.07e-27	UP
Mthfs	0.643451	7.36e-05	UP
Ptafr	0.403565	0.000926515	UP
Ccdc115	0.525045	1.47e-19	UP
Pdcd5	0.719005	3.8e-28	UP
Cwc27	0.464849	2.83e-11	UP
Dctn6	0.616152	6.82e-69	UP
Dnajc8	0.483891	1.23e-27	UP
Atp5if1	0.504743	2.87e-70	UP
Arg1	0.365995	0.00233385	UP
Pik3ap1	1.27854	6.58e-18	UP
RGD1561916	0.934953	7.14e-13	UP
Pola1	0.376563	0.00241607	UP
Snapin	0.669219	1.22e-43	UP
Hey2	1.16258	1.02e-37	UP
Gfer	0.31034	0.000241951	UP
Zfp422	0.329274	3.88e-05	UP
Tsg101	0.414876	6.75e-30	UP
Psmb5	0.307943	4.17e-25	UP
Foxo1	0.374095	2.95e-10	UP
Gclm	0.385881	4.07e-18	UP
Rorb	0.550021	7.67e-16	UP
Ptpn18	0.812254	1.69e-06	UP
Pde7b	0.546345	4.28e-13	UP
Yae1	0.631418	8.21e-16	UP
Rcn1	0.549164	6.33e-25	UP
Ralbp1	0.387936	5.24e-10	UP
LOC108348061	1.74008	0	UP
Crisp3	7.32193	0.0312734	UP
Vdac2	0.358985	1.37e-51	UP
Rpl31	0.780534	2.49e-103	UP
Maf1	0.56545	5.94e-24	UP
Tll2	0.320463	0.00513654	UP
Mat2a	0.562063	1.84e-69	UP
Dhfr	0.398882	0.00105939	UP
Stk4	0.367618	1.48e-06	UP
Cdc42	0.428126	2.7e-72	UP
Dok3	1.85798	0.00010027	UP
Lxn	1.04989	3.22e-109	UP
Trem2	0.983038	5.31e-20	UP
Nmnat3	0.616953	0.00292286	UP
Ankrd10	0.544617	1.21e-07	UP
Slc31a2	0.471204	0.000434174	UP
Myo7a	0.552541	0.0420956	UP
Capg	0.442902	1.83e-08	UP
Pax3	0.91983	0.000171763	UP
S1pr1	0.562142	8.57e-40	UP
Bcar3	0.332869	1.35e-07	UP
Akip1	0.547119	0.000636964	UP
Fam118a	0.420863	4.09e-06	UP
Acaa2	0.45057	4.42e-14	UP
Defb1	9.02237	0.0312734	UP
Folh1	0.343312	1.41e-19	UP
Enpp3	0.906891	0.00145776	UP
Rbp1	0.554251	0.000285674	UP
Asb7	0.413879	0.000241376	UP
Fnbp1l	0.694906	3.59e-26	UP
Exoc5	0.314593	9.53e-10	UP
Tnip2	0.363883	0.0208525	UP
Ubtd1	0.711838	3.72e-06	UP
Wnt8b	0.681347	2.1e-05	UP
Fam172a	0.408743	4.16e-09	UP
Mrpl21	0.373533	7.98e-15	UP
P2ry14	1.24793	0.00133131	UP
Rplp1	1.08469	0	UP
Ttc23	1.41785	3.27e-09	UP
Psd3	0.491057	3e-41	UP
Fyb1	1.81516	7.84e-33	UP
Cby1	0.507633	2.49e-18	UP
P2ry12	0.816544	3.46e-55	UP
Ift46	0.394474	3.19e-15	UP
Nox4	1.17932	0.00022986	UP
Rnf4	0.321703	1.28e-12	UP
Med27	0.38484	2.99e-13	UP
St5	0.664622	1.07e-11	UP
Rabl2	0.466938	5.88e-10	UP
Idh2	0.591768	1.46e-62	UP
Blnk	1.07621	6.16e-14	UP
Lcn2	1.25322	0.000134677	UP
Sbno2	0.47022	0.000283823	UP
Esco1	0.584963	0.00208684	UP
Sucnr1	1.28011	0.00666872	UP
Sertm1	1.34104	0.000743304	UP
Riok1	0.442974	2.93e-11	UP
Tomm22	0.483062	4.34e-17	UP
Mras	0.301143	6.3e-12	UP
Ctsh	0.690519	1.16e-55	UP
Ddb2	0.832123	1.95e-05	UP
Clybl	0.899818	4.85e-30	UP
Ndufb8	0.528565	6.94e-82	UP
Paip2b	0.390625	4.18e-12	UP
Tom1	0.40632	9.24e-24	UP
AABR07031756.1	0.341789	1.62e-06	UP
Wdr38	4.12928	6.14e-05	UP
Evi2b	0.966053	0.00441012	UP
Ecsit	0.356861	1.84e-13	UP
Fbln1	0.509887	7.56e-30	UP
Sclt1	0.467779	0.00429833	UP
Ogfrl1	0.326889	2.6e-05	UP
Ap5m1	0.313617	0.00927296	UP
Npy1r	0.320952	6.46e-07	UP
Kcnip3	0.309897	4.18e-07	UP
Lhfpl6	0.310468	1.59e-06	UP
Ilf2	0.316453	5.38e-22	UP
Plekhb2	0.392537	1.57e-66	UP
Rps2	0.450043	2.01e-32	UP
Gnaq	0.379355	4.19e-34	UP
Hint3	0.451255	5.66e-05	UP
Zfp395	0.466318	3e-07	UP
Naa30	0.327782	9.65e-08	UP
Tmem51	0.665133	3.75e-05	UP
Pacsin3	0.430647	1.82e-22	UP
Rpl27a	0.556056	8.12e-72	UP
Mrgprx3	1.41181	3.89e-06	UP
Pnoc	0.611594	1.15e-68	UP
P2ry1	0.321426	5.8e-05	UP
Krt19	2.07878	7.5e-43	UP
Trmt11	0.481127	0.0004345	UP
Rab32	0.866417	0.000666186	UP
Rpl35	0.838117	3.5e-164	UP
Elof1	0.830727	1e-46	UP
Arpc2	0.464923	8.79e-52	UP
Ptpn6	1.10714	2.28e-37	UP
Syt10	0.452068	3.91e-07	UP
Sdc4	0.823402	8.89e-105	UP
Slc39a4	1.50901	2.32e-06	UP
Arpc5l	0.388616	3.18e-13	UP
Frs3	0.321928	0.00215095	UP
Vcam1	0.568021	1.59e-46	UP
Anln	0.570165	1.77e-13	UP
Cep95	0.356338	0.00266168	UP
Nudt14	0.583143	3.25e-14	UP
Shc3	0.528899	4.43e-15	UP
Gli3	0.921997	3.49e-12	UP
Scara5	0.387557	0.0334886	UP
Aamp	0.313168	5.24e-27	UP
Aprt	0.63201	3.6e-27	UP
Hsbp1	0.4273	1.73e-52	UP
Brd7	0.322704	4.53e-09	UP
Arfgap2	0.392569	3.52e-23	UP
Coq10b	0.565086	1.14e-13	UP
Tnfsf13b	2.02308	2.22e-15	UP
Oca2	0.70044	0.00382616	UP
Pdcd6	0.497743	5.12e-27	UP
Rfx3	0.575701	1.55e-09	UP
Bdh2	1.22463	3.4e-14	UP
Golga1	0.511012	5.5e-18	UP
Pmfbp1	0.418404	0.00994543	UP
Mgll	0.424238	9.35e-17	UP
Lbp	1.22239	0.0196468	UP
Arhgef26	1.19265	8.18e-60	UP
Plcxd3	0.391973	6.43e-18	UP
Cdh20	0.336339	3.12e-10	UP
Ndufb10	0.527772	5.29e-77	UP
Entpd1	0.959358	6.23e-27	UP
Trappc2l	0.692135	7.23e-60	UP
Dbr1	0.346983	0.000243559	UP
Zbtb46	0.303392	0.0312581	UP
Mtfmt	0.321399	6.51e-05	UP
Sgcg	0.78617	5.77e-05	UP
Cxxc1	0.66458	2.28e-23	UP
Dhx38	0.31264	4.16e-08	UP
Rab8a	0.470435	4.67e-19	UP
Smurf2	0.475085	1.54e-07	UP
Lmo1	0.479808	3e-05	UP
Vps28	0.416142	7.76e-42	UP
Gtpbp1	0.309894	2.5e-11	UP
Aldh7a1	0.631646	3.08e-69	UP
Arl11	0.984733	0.00718924	UP
Zfp423	0.324022	2.13e-05	UP
Usp53	0.55284	7.27e-10	UP
Zfp385d	0.345075	0.00281789	UP
Zmynd11	0.39002	1.79e-12	UP
Npr1	0.422906	1.92e-15	UP
Mogat1	0.901537	0.00389145	UP
Elovl2	0.355966	9.44e-20	UP
Trpv6	6.12928	0.0156414	UP
Srbd1	0.356809	3.06e-06	UP
Ahrr	6.12928	0.0156414	UP
Gast	1.98751	0.00261354	UP
Rasd2	0.411133	5.42e-05	UP
Ppie	0.488612	2.93e-09	UP
Vapa	0.624582	4.76e-110	UP
Galt	0.36347	1.59e-06	UP
Glis3	0.982722	2.02e-05	UP
Nol4	0.564075	1.8e-09	UP
Pgghg	1.00992	1.28e-12	UP
Ykt6	0.40656	1.37e-21	UP
Cryga	0.618593	0.000509591	UP
Gpr149	0.46048	9.05e-05	UP
Nr2f1	0.491892	1.27e-13	UP
Srfbp1	0.467376	1.85e-10	UP
Mapkapk3	0.651864	7.58e-11	UP
Smndc1	0.343307	1.39e-07	UP
Glipr2	1.66965	7.37e-57	UP
Anp32a	0.370646	3.91e-37	UP
Amhr2	1.09785	0.000362043	UP
Ttc7a	1.80735	4.34e-16	UP
Fam107b	0.705767	5.18e-11	UP
Mrpl43	0.310069	3.86e-17	UP
Ptar1	0.307263	0.000168051	UP
Sf3b5	0.357903	7.6e-19	UP
Gsr	0.468769	4.11e-17	UP
Lats1	0.346488	4.45e-06	UP
Dnttip1	0.373354	1.19e-14	UP
Twnk	0.459432	0.00108414	UP
Bard1	0.697437	0.0223262	UP
Pdpn	1.52803	5.58e-133	UP
Adgrg1	0.469981	2.44e-69	UP
Tekt1	0.608653	3.67e-10	UP
Mob4	0.499504	2.04e-30	UP
Katna1	0.50104	6.99e-06	UP
Mcoln3	4	0.000245094	UP
Tjp2	0.402709	3.66e-30	UP
Mxd4	0.418182	1.95e-07	UP
Rcbtb2	0.534533	1.57e-15	UP
Zim1	0.938599	0.0185076	UP
Ptgr1	0.854883	1.2e-06	UP
Ifitm3	1.51105	1.67e-25	UP
Dmpk	0.533124	0.000454705	UP
Sparcl1	0.498962	2.67e-127	UP
Spryd7	0.384813	1.32e-24	UP
Bspry	0.355193	3.9e-05	UP
N4bp1	0.309104	1.64e-05	UP
Gpam	0.448012	5.73e-39	UP
Ube2c	1.32193	3.09e-05	UP
F12	0.815575	0.0399168	UP
Ppp6c	0.402742	3.52e-20	UP
Smtnl2	0.514573	7.52e-06	UP
Tradd	0.756271	0.000105462	UP
Clic3	0.579892	0.00172942	UP
Mrps5	0.310771	2.42e-11	UP
Tmem266	0.430634	0.00324789	UP
Dnajc5	0.327659	1.78e-29	UP
Cyb5a	0.596864	1.45e-51	UP
Alad	0.357131	0.000542531	UP
Fxn	0.686279	2.89e-30	UP
Cript	0.407306	8.81e-10	UP
Nsmce1	0.558747	1.75e-34	UP
Eif3f	0.469883	1.88e-40	UP
Tent5c	2.0439	7.88e-48	UP
Etfa	0.516536	1.34e-40	UP
Ginm1	0.613281	8.79e-16	UP
Taf8	0.365499	2.24e-05	UP
Pth2r	1.13334	6.79e-24	UP
Ddx20	0.304461	0.00184337	UP
Serf2	0.758406	5.35e-170	UP
Myl12a	0.895804	1.98e-72	UP
Nt5c1a	0.368448	1.58e-05	UP
Paxx	0.308943	2.58e-05	UP
Ctdsp1	0.877878	2.51e-18	UP
Tmem160	0.344813	1.28e-10	UP
Pbk	2.56009	3.05e-18	UP
Heyl	0.654209	1.94e-25	UP
Atp5mc2	0.321329	2.76e-23	UP
Thoc1	0.309728	0.00852685	UP
Fcho2	0.531747	4.18e-17	UP
Rpl13	0.63339	1.18e-102	UP
Shoc2	0.451563	7.75e-16	UP
Trim45	0.563901	3.48e-05	UP
Prss12	0.849424	1.37e-25	UP
AC096024.1	9.84549	7.69e-06	UP
Arid5a	1.27107	1.15e-21	UP
Pink1	0.338647	4.22e-29	UP
Mapk4	0.431546	1.48e-10	UP
Pgm5	0.66752	4.67e-56	UP
Rhoq	0.820582	7.78e-13	UP
Ccna2	1.49476	0.000949698	UP
LOC102556337	0.481353	3.15e-35	UP
Wrn	0.419539	5.44e-08	UP
Dipk1c	1.05672	1.45e-21	UP
Ppp1r16a	0.316857	0.0188835	UP
Zfp787	0.49228	4.76e-05	UP
Hemk1	0.565031	1.65e-05	UP
Serpine2	0.659415	2.98e-166	UP
Ubxn11	0.47502	0.00947563	UP
Mrps34	0.41057	1.4e-17	UP
Tead1	0.562667	2.21e-06	UP
Tpm4	0.647029	8.24e-27	UP
Il17rb	0.884523	0.0249533	UP
Zswim3	0.340289	0.00052701	UP
Cdca3	1.64689	2.46e-09	UP
Gnb3	2.09516	0.00091941	UP
MGC116121	0.472315	2.48e-07	UP
Ptgds	0.331907	3.12e-46	UP
Plpp5	0.775369	8.71e-05	UP
Dnal4	0.397079	2.58e-05	UP
Nol3	0.364769	5.82e-09	UP
Rftn2	0.619728	7.61e-23	UP
Efhd1	0.479326	3.87e-30	UP
Mall	0.860348	0.00230152	UP
Rgs14	1.50589	2.32e-05	UP
Wdr34	0.386922	5.4e-07	UP
LOC690507	2.70044	0.0117402	UP
Sorbs1	0.391687	3.54e-22	UP
Epcam	0.745071	0.00093768	UP
Stx7	0.449156	8.09e-17	UP
Acap1	7.32193	1.54e-05	UP
Sult5a1	0.614193	3.9e-07	UP
Rreb1	0.830075	1.86e-08	UP
Hypk	0.472053	4.92e-30	UP
Egr4	1.9542	6.22e-08	UP
Bcl2l2	0.381291	6.28e-07	UP
Myl12b	0.432475	1.21e-55	UP
Wnt7b	0.898247	5.31e-18	UP
Nat8f3	1.37323	2.19e-75	UP
Rcn2	0.318176	2e-31	UP
Elmo3	1.15612	2.46e-05	UP
Pyroxd2	0.757639	0.00016615	UP
Trip13	0.853159	0.0404914	UP
Tprkb	0.624118	4.92e-09	UP
Trpm1	0.646363	0.013591	UP
Snrpd2	0.402317	1.2e-23	UP
Niban2	1.05284	4.38e-87	UP
Etfrf1	1.6039	6.23e-37	UP
Hyal1	0.35327	9.65e-13	UP
Chdh	0.603883	1.9e-05	UP
Npsr1	1.47805	0.000468415	UP
Chst9	0.386512	0.0446081	UP
Dock8	1.40125	1.84e-47	UP
Fer	0.328823	5.41e-07	UP
Tgif1	1.29994	1.26e-08	UP
Lmntd1	4.45943	0.000245094	UP
Plgrkt	0.652077	4.58e-21	UP
LOC108349548	0.613532	1.48e-13	UP
Oaz2	0.535424	1.91e-39	UP
F13a1	0.408216	0.00626205	UP
Sh3bgrl3	0.342303	5.84e-19	UP
Rpf1	0.358288	8.96e-07	UP
Ano5	1.40988	1.37e-08	UP
Maip1	0.305013	0.000306052	UP
Mrpl32	0.510821	7.6e-11	UP
Cirbp	0.709126	4.67e-53	UP
Zmat2	0.367931	3.68e-24	UP
Endog	0.572116	2.23e-14	UP
Mgmt	0.636589	2.31e-06	UP
Aqp4	0.426115	1.74e-76	UP
Tab2	1.03782	6.76e-27	UP
Kcnj13	3	0.0391047	UP
Snta1	0.758288	3.18e-38	UP
Bambi	0.341691	0.0483563	UP
P3h3	0.323115	0.0239754	UP
Mpzl2	0.590609	0.0216454	UP
Cdk10	0.404822	2.32e-12	UP
Hyal3	0.367143	0.0213803	UP
Id4	0.483011	1.97e-38	UP
Rnf144b	0.304937	0.00340522	UP
Sumo1	0.47047	4.87e-27	UP
Rad23b	0.415226	1.5e-42	UP
Gtse1	0.986579	6.87e-10	UP
Hoxc10	0.334856	1.84e-15	UP
Ifrd2	0.59048	0.0236135	UP
Dek	0.527374	8.02e-20	UP
Slc1a3	0.698219	2.82e-131	UP
Fcrl2	0.790772	0.000149197	UP
Pdlim1	0.606063	1.82e-05	UP
Scara3	0.35114	0.001582	UP
Acoxl	1.49476	0.00258608	UP
Coq9	0.368669	2.96e-17	UP
Dlgap1	0.357986	1.01e-05	UP
Hoxc9	0.59752	3.58e-16	UP
Lzic	0.341516	5.62e-05	UP
Ppp1r3g	0.79047	2.98e-20	UP
Polr2d	0.452068	1.04e-05	UP
Casq2	1.52484	7.04e-08	UP
Ammecr1l	0.45015	7.47e-08	UP
Cotl1	0.481411	1.04e-21	UP
Rpl7l1	0.378224	8.35e-15	UP
Edf1	0.560519	3.13e-82	UP
Fam136a	0.522695	0.000164114	UP
Meig1	9.38802	0.00391328	UP
Tcea2	0.551441	1.57e-22	UP
Bmpr1b	0.870455	1.67e-59	UP
Cd4	0.562828	1.54e-14	UP
Lysmd3	0.485427	0.0301691	UP
Adgrv1	1.26616	1.75e-27	UP
Il10ra	0.673054	9.1e-06	UP
Ctnnbip1	0.362633	0.000716813	UP
Camk2n1	0.598118	3.22e-88	UP
Mcee	0.56924	7.78e-16	UP
Ptbp3	0.590553	6.23e-12	UP
Slc22a1	6.49185	0.0312734	UP
Fam92a	0.522532	4.03e-15	UP
Prkcd	0.596876	3.03e-18	UP
Gnmt	1.7146	3.9e-06	UP
Nim1k	0.95335	7.9e-11	UP
Casc4	0.363662	1.68e-17	UP
Gps2	0.615695	7.36e-16	UP
Plcd4	0.457512	1.2e-31	UP
Vasp	0.403999	0.000586799	UP
Ppp1r14c	0.416962	0.00299151	UP
Slc18b1	0.343722	0.00076882	UP
Cep55	1.42884	0.0201593	UP
Map3k8	0.698344	0.0152534	UP
Commd3	0.524626	6.1e-41	UP
Eef1e1	0.385115	1.82e-11	UP
Arid4b	0.309732	2.73e-07	UP
Zfp593	0.813099	1.66e-28	UP
Wdr77	0.417106	8.07e-14	UP
RGD1359127	0.561232	1.78e-06	UP
Pcsk4	0.886343	0.00564953	UP
Prelid1	0.47828	9.62e-31	UP
Rps12	0.709778	1.82e-36	UP
Pstpip1	2.15357	6.06e-24	UP
Rnh1	0.429788	1.82e-35	UP
Pdlim5	0.870253	2.81e-126	UP
Prrc1	0.491211	1.16e-17	UP
Hoxc6	0.660483	3.95e-11	UP
RGD1310553	0.307168	0.000562968	UP
Eef2k	0.415487	1.25e-09	UP
Cd1d1	0.854149	1.9e-07	UP
Il33	0.921326	3.97e-34	UP
Tpmt	0.679715	4.81e-12	UP
Nt5c3b	0.384931	5.5e-13	UP
Gstk1	0.683037	3.48e-46	UP
Ctsc	0.770111	1.02e-17	UP
Snrpg	0.947274	4.68e-75	UP
Sema3b	0.78099	3.35e-14	UP
Susd3	0.818553	0.00274214	UP
Ppp1r21	0.32402	1.67e-07	UP
Nsa2	0.475338	5.73e-21	UP
Ino80c	0.813165	4.46e-36	UP
Pdik1l	0.74366	5.51e-11	UP
Vwa5b1	0.449426	1.94e-08	UP
Pclaf	0.742399	0.0347434	UP
Tnfrsf1b	0.962525	8.29e-07	UP
Carmil1	0.716948	1.45e-33	UP
Rps23	0.472316	1.03e-26	UP
[truncated: 2,314 more rows]

## Sheet: Sheet2
Symbol
Alx4
Steap1
Hebp1
Idua
Atp5me
Ppp2r5a
Hltf
Coprs
Pigv
Ak2
Ly86
Dnajc1
Alas2
Gatm
Spata5l1
Sqor
Mpst
Tst
Csf2rb
Vwa5a
Syncrip
Abhd5
Zfp207
Ccl7
Srsf2
Mettl23
Def8
Fam13c
Prodh1
Ess2
Cep57l1
Mical1
Cd24
Atg5
Hace1
Rtraf
AABR07044900.1
Tmem167b
AABR07044914.1
Pbld1
Cep85l
Asf1a
Zbtb12
Cfb
Nelfe
Dxo
Rnf5
Gpsm3
LOC103689965
RT1-Ba
Psmb8
Psmb9
Brd2
Hsd17b8
Pfdn6
Daxx
Cuta
Bak1
Snrpc
Anks1a
Fance
Rpl10a
Tead3
Kctd20
Srsf3
Cpne5
Ppil1
Pi16
Fgd2
Ccdc167
Glo1
Nt5dc1
Lrrc20
Vsir
Anapc16
Cdc40
Ddo
Gtf3c6
Rpf2
Traf3ip2
Ipmk
Cisd1
Tfam
Hint1
Cdk1
Rhobtb1
Cabcoco1
Egr2
Nrbf2
Ptprc
Acacb
Hps4
Srrd
Pitpnb
Selplg
Tmem119
Iscu
RT1-CE5
Tmlhe
Znrd1
Trim39
Rpp21
RT1-N3
Gnl1
Mrps18b
Gja1
Pkib
Fabp7
Smpdl3a
Ppp1r18
Dse
Gtf2h4
Ddah2
Csnk2b
Aif1
Lst1
Msh5
Rbmx
Sbds
AABR07035107.1
Crcp
Medag
Alox5ap
Phkg1
Sumf2
Mrps17
Pan3
Polr1d
Lnx2
Rasl11a
Rpl21
Rnf6
Zfp358
Cpsf4
Bud31
Pdap1
Arpc1b
Stxbp2
Trappc5
Bri3
Rflna
Nufip1
Gpalpp1
Snapc2
Ctxn1
Snrnp35
Rilpl2
Cdk2ap1
Arl6ip4
Vps37b
Rfc3
Denr
Mmd2
Wipi2
Rfc5
Wsb2
Prkab1
Rplp0
Msi1
Triap1
Gatc
Srsf9
Cox6a1
Pde9a
Acads
Pknox1
Gltp
Hsf2bp
Rrp1b
Pttg1ip
Itgb2
Gna12
Ddt
Iqce
Gstt3
Snx8
Nudt1
Ftcd
Ppp1cc
Hvcn1
Card6
Vps29
Mafk
S100b
P2rx7
Prmt2
P2rx4
Rab36
Psmd9
Wdr66
Aldh2
Mblac1
Oas1a
Rasal1
Gal3st4
Iqcd
Slc8b1
Irs3
Sdsl
Mospd3
Gnb2
Ap1s1
Znhit1
Fis1
Col26a1
Cux1
Polr2j
Rasa4
Rfc2
Gtf2ird1
Ncf1
Tbp
Pdcd2
Kptn
Mia
Cdca7
Map3k20
Pdk1
Gap43
Chac2
Usp25
Hoxd9
Usp16
Rwdd2b
Rpl24
Psmg1
Erg
Riox2
Arl6
Chaf1b
Cbr3
Il13ra1
Atp13a4
Hes1
Meltf
Nrros
Wdr53
Ehhadh
Tra2b
Etv5
Snx4
Zfp148
Fgfr1op2
Rfc4
Med21
Ube2v2
Mzt2b
Sst
Ube2l3
Tmem191c
Ccdc74a
Ranbp1
Gnb1l
Klhl6
Ift57
Mx1
Sult1d1
Mx2
Rcan1
Cblb
Evi5
Bmp2k
Gtpbp8
Anxa3
Slc10a6
Cnot6l
Hunk
Rasl11b
Usp46
LOC100911575
Ccni
Gbp6
Pkd2
LOC103693564
Tlr6
Pdcl2
Nectin3
Mrps18c
Sept11
Pgm2
Nudt9
LOC498368
Rell1
Lin54
Plac8
Fam162a
Hnrnpdl
Naaa
Fip1l1
Tec
Sh3bgrl
Hnrnpd
Snx29
Slc15a2
Tsn
Commd8
RGD1310587
Aldh3a1
Mospd1
Gabra4
Trim25
Rgl1
Tsen15
Scpep1
Tceal1
Slc30a10
Rbm47
Gpc4
Tfcp2l1
AABR07029651.1
Pctp
Tmem100
Mmd
Rrp15
Rnf2
Ifi47
Tom1l1
Epb41l5
RGD1309748
Htr5b
NEWGENE_1562416
Mrps14
Nubp1
Sox9
Carhsp1
Ddx52
Edaradd
Car10
Naca
Utp18
Pbdc1
Nme2
Shcbp1l
Tfb2m
Nuf2
Zfp672
Ndufb4
Prpsap2
Ccdc43
Tmem114
Rgs4
Npl
Pou3f4
Bcl2
Gdpd2
Brinp3
Rlim
Wfikkn2
Luc7l3
Pdzd11
Ccdc181
Rbm25l1
Fam183a
Eef2kmt
Ddr2
AC127084.1
Prdx6
Alb
Gfap
Adora2b
Ankrd40
RGD1304587
Socs3
Dpt
Lyl1
LOC100909913
C1ql1
Itpkb
Zswim7
Nf1x
Srr
Gadd45gip1
Rad23a
Sft2d2
Hsd17b10
Mrnip
Cd38
Vamp4
Rbms2
Dcaf6
Ribc1
Dusp12
Acbd4
B4galt4
Traf7
Slc4a4
Fcrlb
Mpc2
Sdhc
Nlrp3
Fmod
Armcx5
Rps4x
Ldb2
Pcp4l1
Lgals3bp
H3f3b
Mid1ip1
Slc9a3r1
Ltc4s
B3galt2
Qdpr
C1qtnf1
Cacng4
LOC100361655
Maml1
Syce2
Rcsd1
Mpv17l
Fbxw10
Lap3
Creg1
Glra2
Acsf2
Glrx2
Cenpf
Adprm
Srebf1
Fundc1
Gosr2
Mr1
Sytl4
Spta1
AABR07029198.1
Tbx4
Tnfrsf12a
Cnpy2
Acbd6
Efemp1
Med28
Tmem183a
Utp3
Dynlt3
Mid1
Cybb
Atp5pd
LOC103689931
Nt5c
Cldn9
Pkmyt1
Jpt1
Sumo2
Hook2
Endov
Bmx
Ufc1
Zmym3
Ppp4r3b
Prrx1
Asna1
Prdx4
Nr0b1
Opn3
Dedd
Rilp
Usp43
Tspan6
Nmral1
Pttg1
Rnft1
Gpr65
Sat1
Tada1
Wipi1
Ap3s1
Tdp1
Nenf
Mif4gd
Pitpna
Stx8
Scoc
Gorab
Trir
Sod3
Rnf167
Rab21
Pwwp2a
Psmc1
AABR07020879.1
Nsmce2
Fam20a
Gosr1
Pfn1
Dusp1
Pfdn2
Thap2
Pld5
Sgca
Dnajb9
Aldh9a1
Krr1
Ccdc88a
Rpl23
RGD1565844
Lasp1
RGD1311745
Ndel1
Samd14
Hdac9
Prkd1
Pdk2
Myo1a
Ccdc59
Arhgap30
Dtl
LOC108351482
Glrx5
Fbxw9
Rpl26
Stk10
Pole2
Spag7
Tlr7
Ctps2
Egfl6
Cobl
Arl4a
Btg1
Timp3
Syap1
Tor3a
Llph
Sh3kbp1
Egfr
Notch3
Parp10
Elk3
Mrpl13
Sash3
Pax6
Tspan8
Fam117a
Klhdc1
Rps27a
Fcmr
Sptlc3
Ikzf1
Acss3
E2f6
Ston2
Fam210b
Ppargc1a
Mterf3
Tasp1
Eapp
Apool
Prpf39
Desi2
Lin7a
Rxrg
Ttc8
Ube2e3
Dhx40
Cox20
Ofd1
Pou6f1
Pam16
Npm1
Rnd3
Fkbp3
Prr5l
Sec14l2
Rbm43
Eny2
Pbx1
Celf5
Baalc
Nxt1
Aard
Rbks
Kcnj16
Epyc
Mapkapk2
Cd48
Rpl19
Chp1
Lratd2
Tc2n
Commd9
Cytip
Yaf2
Ftsj1
Esf1
Cyp4f1
Arf6
Elob
Sntb1
Acvr1c
Immp1l
LOC100362333
Med30
L2hgdh
Mpped2
Prpf40a
Erh
Spred2
Dmac2l
Pa2g4
Smc6
Cnot2
Sdc2
Gpn1
Ubxn2a
Snrpb2
Txlng
Tlx3
Jakmip1
Angpt4
Rabep1
Orc4
Cdkn2aipnl
Surf6
Kif18a
Ube2t
Crip2
Egln3
Med22
LOC103694902
C1qtnf7
Washc3
Rprm
Emc2
Pqlc3
Dtx3
Bclaf3
Ccdc157
Dync2li1
Surf2
LOC689081
Nop10
Cst3
Sec61g
Spred1
Plek
Hnmt
Tfap4
Surf1
Amdhd1
Shmt1
Prkd3
Ywhae
Slc2a9
Cnrip1
Fjx1
Kcnip1
Lyar
Tmem11
Gna15
Rbm3
Prex2
Ngfr
Sertad2
Ctbp1
Rida
Sp4
Fkbp9
Wbp11
Ndufa4
Srsf5
Pno1
Ikzf4
Snrpf
LOC100125367
Traf3ip3
RGD1306782
Abi3
Rpia
Nr4a2
Fmc1
Lcp2
Zfx
Frs2
Aurkb
Ca8
Suclg2
Slc6a11
Ndufa5
Qpct
Ccdc82
Map3k7
Pcmtd1
Eif1ax
Rab22a
Arl1
Tulp3
Bcl11b
Adamts13
Cdk5rap2
Ctnna1
Ptpn7
Arhgdib
Nlrc4
Lyz2
Tafa4
Cacfd1
Angpt1
Hsd11b1
Itprid2
Il1rn
Maml2
Nek10
St14
Dmtf1
RGD1563941
Dstn
Yap1
Sp8
Nr4a3
Hoxa2
Lrrc1
LOC100362027
C1d
Etv6
Luc7l2
Med19
Matn2
Snx5
Psd4
Cngb3
Tbc1d31
Tg
Gngt2
Jph1
Hk2
Igf2bp1
Mettl2b
Rasal3
St18
Uba3
Ifih1
Dsn1
LOC108348320
Cpne3
Gclc
Zbp1
Trpc6
Memo1
Sec61b
Tle6
Galk1
Reg3a
Asb15
Pygl
Aven
Rbm38
Ift27
Erbb2
Amdhd2
AABR07060585.1
Cdk2
Snf8
Frmd3
Thnsl2
Borcs6
Tmem107
Slc6a1
H3f3a
Pex16
Fndc9
Akap8
Ccdc96
Hpgds
LOC103694877
Grpel1
Map2k3
Dnajc9
Cry1
Cd302
Otud6b
Yipf6
Vopp1
Wdyhv1
Ccr1
Dtd2
Castor1
Acyp1
Rbm18
Smyd1
Mmp19
Ddit3
LOC102555183
Zfp280c
Sumf1
Arl6ip5
Arl5a
Pyurf
Itk
Etv1
Mtdh
Efnb1
Dbx2
Mrps16
Akap14
Pou3f2
Sardh
Hnrnpll
AABR07029272.1
Ndufa7
Ncf4
AABR07072108.1
Arhgap9
C1qbp
Padi3
Prex1
Stk32c
Ctse
Nfia
Hpca
Ccnk
RGD1304624
Rpl7
Mms22l
Galm
Tgfbr1
Cfap70
Eps8
Rap1b
Dhx33
Plin2
Adhfe1
Ccn4
Gpn2
Gtpbp10
S100pbp
Acss1
Ankrd6
Psma6
Eva1a
Krcc1
Gpr19
Plxnb2
Ttpa
Qtrt1
Map4k3
Utp11
Mier1
LOC361016
Atp5mc1
Id2
Atxn7
Ttc9
Necab1
Ccdc134
RGD1311251
RGD1561796
Flnc
Tp53rk
Atp1a2
Terf1
Spdl1
Capzb
Rragd
Churc1
Fbln2
Dcp1b
Amot
Rac2
Gca
Rbmx2
Casp1
Tac1
Atp6v1f
Baat
Svbp
Dok1
Clp1
Hrh1
Irf5
Jag1
Apip
Aloxe3
Calb1
Serping1
Edn3
Ccnf
RGD1305178
Rsad2
Fhl3
Polr3f
Glb1l2
Spata6
Dera
Hoxb9
Plppr1
Hoxb8
Eya1
Nr4a1
Hoxb7
Cd63
Rps6
Tnfrsf13c
Cyth4
Brd3
Prdm13
Thoc7
Ccnc
Gsdmd
Vom2r53
Mgst1
Pm20d2
Frzb
Pqbp1
Ghrh
Bloc1s1
Glod4
Pnrc1
C1galt1
Nap1l5
Hoxb6
Lactb2
Apold1
Slc16a7
Supt4h1
Mok
Cep83
Acat1
Vrk2
Tamm41
Mtmr14
Timm10
Usp1
Bub1b
Tbxas1
Cldn19
Map2k5
Krit1
Naprt
Fscn3
Nf2
Timp4
Styx
Sdhb
Akna
Fos
Apaf1
Cinp
Dennd4c
Tmed1
Slamf9
Max
Hibadh
Wwc1
Cyp11a1
Ugp2
Rgs20
Tmem251
Dph7
Ubr7
Il5
Arhgap11a
Plpp3
Mefv
Rpl15
Irf1
Plscr4
Msantd3
Atp6v1g1
Tpx2
Appl2
Lyn
Hoxb4
Parp12
Odf3l2
Fbxo9
Ccdc33
Timm9
Zbtb8os
Decr1
Brms1l
Mrpl38
Bag1
Mrps15
Thumpd2
Tpgs1
Oser1
Tagln2
Rpa3
Ccdc130
Ndufb11
Bsdc1
Hoxb2
Colec11
Zfp414
Myo1f
Cep63
Sec23b
Gprc5a
Klhl5
Gpr22
Necap2
Drd2
Neurod4
Eid1
Anapc13
Smdt1
Tmem176b
Lrrc43
Pdcl
Cwc15
Cfap45
Btf3l4
Cdc42ep1
Pdlim2
Mrpl35
Rps7
AABR07049790.1
Mrpl15
Mos
Ndufa6
Ryk
Ttc12
Ttll9
Btbd7
Nsfl1c
Agbl5
Gatad1
Agtrap
Smad3
Manea
Mks1
Chmp5
Arpc3
Antxr1
Ick
RGD1563365
Ccn3
Rnps1
Lsm3
Tp53i11
Pex2
Acox1
Csf3r
Pipox
Fbxo46
Gpnmb
Ass1
Eci1
Pdrg1
Gjb2
Tank
Stac
Dusp19
Nrk
Ift20
Fli1
Fggy
Arhgef12
Aebp2
Plbd1
Csrp1
Ets1
Adi1
Rbm48
Irak1bp1
Cryl1
Slc35f2
Gucy2c
Sulf1
Dnajc15
Tnni1
AABR07017902.1
Mrpl37
Atp6v1d
Rpusd3
Nudt4
Fermt2
Chrac1
Pon2
Itgb3bp
Dis3
Zc3h12a
Mad2l2
Ubxn2b
Fubp3
Cyb5rl
Mipol1
Ndufs3
Cpvl
C3ar1
Fbxo6
Copz2
Ankrd49
Oaf
Abhd4
Exosc2
Pnrc2
Cdk6
Cnr2
Anp32b
Schip1
Commd1
Galk2
Dnase1l3
Snapc1
Chchd1
Meaf6
Nmd3
Fuca1
Hck
Knstrn
Zbtb6
Arhgap25
Nrarp
Ogfr
Ndufb9
Rpl4
Pik3cg
Hmgcl
Fgf7
Gnl2
Eif2s1
RGD1310507
Eef1a1
Gucy1b2
Ccdc90b
Il12a
Epsti1
Gpr160
Uchl3
Stoml2
Gpr3
Pdk4
Phf12
Hdac1
Ubiad1
Rpe65
Angptl7
Cyb5r3
Rwdd2a
Tfe3
Cybrd1
Car2
Apex1
Flot2
Sdcbp
Api5
Mdm4
Lck
Me1
Ptpmt1
Cyp7b1
Akr1b10
Ppp3cc
Gpx7
Palm
LOC100912228
Krt8
Cdkn3
Efcc1
Nfib
Fam124a
Ift80
Sbf2
Bnip3l
Tlr2
Naa38
Fam204a
Acadm
Il18
Akr1b7
Crtapl1
Lgals1
Timm8b
Uxt
Tmem199
Lrrc46
RGD1559683
Fgr
Pip4p1
Aif1l
Cacul1
Nkapd1
Pih1d2
Otof
Ercc8
Pnp
Lrrc42
Dcps
Erap1
Clec4a3
Isy1
Ubald2
Clec4a
Ddit4l
Spry2
Tmem144
Cldn10
Efcab14
Magix
Azi2
Asb8
S100a11
Exoc3l4
Bpgm
Pdcd10
Cmc1
Snapc5
Myo10
Mrps2
Gid8
Brk1
Cdv3
Rps24
Timp1
Nol12
Slc7a11
Scrn2
NEWGENE_619861
Cald1
Pkig
Tent5a
Hspb11
Vhl
Cd180
Ninj2
Cast
Slc46a1
Slc7a7
Xbp1
Eif4e3
H2afz
Dzip1
Lcp1
Efnb3
Zfand1
Ssmem1
Dnajb6
Mrps23
Tnip1
Celf1
Mknk1
Ndrg2
Polr2k
Sem1
Cpt1b
Ptbp1
Gpx8
Sp2
Fbxo8
Tfpi2
Trim59
Plau
Wrap53
Tlr4
Arfip1
Nr2c2
Mrpl45
Foxb1
Tspo
Lamtor3
Pnma1
Dapp1
Ctnnal1
LOC500124
Rnf208
Hpgd
Prcp
Coa7
Kank2
Lgals3
LOC100363289
Cth
Wdr73
Nrgn
Cmtm3
Pdgfc
Neil2
Hadh
Car1
Ccdc117
Dlgap5
Ube2r2
Efcab10
Gpm6a
Sap18
Pbx4
Rpl32
Dap
Tp53
Fam181b
Tox
Scg3
Ripor3
Snapc3
Nhlrc3
Mrpl57
Trak2
RGD1309534
Nek6
Mrps25
Cebpa
Spa17
Slc7a10
Acad11
Tifa
Mmp14
Cmtm6
Cmtm7
Mob1b
Ednrb
Bet1
Lhfpl2
Tekt2
Laptm5
Unc119
Papss2
Gnb4
Ssna1
Hmgb3
LOC100360057
Snx25
Gtf2b
Zbtb41
Rpl29
Prxl2a
Serpina11
RGD1359634
Irx5
Acy1
Farp1
Polr2f
Dynll1
Atp1b2
Arhgap18
Fam76a
Mcc
Tmem254
Stk3
Cmc2
Hpf1
Clspn
Ankrd13c
Dkk2
Bbof1
Socs4
Acsbg1
Ndufs4
Prag1
Adgrg6
Scp2
Aldh6a1
Nkain1
Aldoc
Rhbdf2
Ppp1r3b
Sergef
R3hdm4
Rpl36al
Atp1b3
Akap2
Filip1
Irx3
Gcsh
Vta1
Coa8
Fam118b
Ebf2
Cnn3
Adamts18
Rnf146
Lrp10
Hey1
Gldc
Hnrnpc
Echdc1
Krt27
Dennd6a
Washc2c
Tex30
Tph1
Zfp40
Il16
Sat2
Ngb
Slc44a3
Tmem205
Serp1
LOC100365697
Mfap3l
C1r
Mapre1
Ccdc159
Cbx3
Rpl22l1
S100a4
Ndufb3
Plekha3
Ints12
Grk4
Mbd2
AABR07000629.1
Mtpn
Aadat
Gins3
Ciao2b
Rhpn2
Asxl2
Rasa2
Dusp4
Sdc3
Abhd14a
Sgtb
Cyfip1
Tifab
Ndufb5
AABR07026997.1
C1s
Mrps24
Cxcl14
Krt12
Cd2ap
AABR07008940.1
Vps37a
Ubap1
S100a3
Pinx1
Otulin
Ncaph
S100a16
Npc2
LOC685849
Abhd14b
Ifngr1
Isca2
Ppa2
Pkia
Tent2
Ssbp1
Otulinl
Fdx1
Nop14
Ostf1
Syk
Plppr2
Fbxl21
Spi1
Zfyve21
Golph3
Sox2
Baiap2l2
Tgfbi
Snrnp40
Skap2
Ppp1r17
Hddc3
Rab7a
Ddx25
Depdc7
Cnot7
Zcchc17
Ptx3
Chrna6
Gchfr
Heph
Cfap161
Apobec2
Slirp
Adk
Pde1c
Mesd
Dbnl
S100a13
Exosc3
S100a1
Bid
Setd6
Dynlrb2
Trmt10b
Cntf
Cflar
Prim2
Kctd14
Stk17b
Ppwd1
Slc39a8
Mcm3
Uqcrh
RGD1564541
Fat2
Ccdc141
Eif4ebp1
Aamdc
Tmem212
Lpxn
Arf4
Rhoc
Sfr1
Mrpl3
Pdlim3
Polr1e
Nmrk1
Bloc1s2
Chsy1
Pcgf2
RGD1564149
Ppdpf
Trim55
Czib
Lrrk1
Eif3m
Irx2
Vamp8
C1qb
Nek3
Nqo1
Magoh
Tmem164
Grhpr
Gsto2
C1qc
C1qa
Spint1
Lrrc17
Add3
Mlf1
Emg1
Slc25a26
Espl1
Sparc
Aspg
Kat6b
Tmem184c
Parp3
Nek8
Uaca
Rgma
Rgs9bp
Atp7b
Fabp3
Fgl2
Mdh1b
Rbbp8
Mtmr6
Rprd1b
Rrp9
Sh3glb1
Nab1
Uap1l1
Ccr6
Themis2
Acadl
Map9
Pfdn5
Lix1
Pus3
Phb2
Ldhb
Rpa2
Tle3
Cyba
Nop53
Rgl3
AABR07009572.1
Tram2
Prc1
Sapcd2
Gadd45g
Entpd2
Nudt2
Atox1
Sash1
Hmgb2
LOC100360218
Nr1h3
G3bp1
Rnaset2
Akap7
Chchd3
Dctd
Usb1
Ttc33
Arhgap45
Mthfs
Ptafr
Ccdc115
Pdcd5
Cwc27
Dctn6
Dnajc8
Atp5if1
Arg1
Pik3ap1
RGD1561916
Pola1
Snapin
Hey2
Gfer
Zfp422
Tsg101
Psmb5
Foxo1
Gclm
Rorb
Ptpn18
Pde7b
Yae1
Rcn1
Ralbp1
LOC108348061
Crisp3
Vdac2
Rpl31
Maf1
Tll2
Mat2a
Dhfr
Stk4
Cdc42
Dok3
Lxn
Trem2
Nmnat3
Ankrd10
Slc31a2
Myo7a
Capg
Pax3
S1pr1
Bcar3
Akip1
Fam118a
Acaa2
Defb1
Folh1
Enpp3
Rbp1
Asb7
Fnbp1l
Exoc5
Tnip2
Ubtd1
Wnt8b
Fam172a
Mrpl21
P2ry14
Rplp1
Ttc23
Psd3
Fyb1
Cby1
P2ry12
Ift46
Nox4
Rnf4
Med27
St5
Rabl2
Idh2
Blnk
Lcn2
Sbno2
Esco1
Sucnr1
Sertm1
Riok1
Tomm22
Mras
Ctsh
Ddb2
Clybl
Ndufb8
Paip2b
Tom1
AABR07031756.1
Wdr38
Evi2b
Ecsit
Fbln1
Sclt1
Ogfrl1
Ap5m1
Npy1r
Kcnip3
Lhfpl6
Ilf2
Plekhb2
Rps2
Gnaq
Hint3
Zfp395
Naa30
Tmem51
Pacsin3
Rpl27a
Mrgprx3
Pnoc
P2ry1
Krt19
Trmt11
Rab32
Rpl35
Elof1
Arpc2
Ptpn6
Syt10
Sdc4
Slc39a4
Arpc5l
Frs3
Vcam1
Anln
Cep95
Nudt14
Shc3
Gli3
Scara5
Aamp
Aprt
Hsbp1
Brd7
Arfgap2
Coq10b
Tnfsf13b
Oca2
Pdcd6
Rfx3
Bdh2
Golga1
Pmfbp1
Mgll
Lbp
Arhgef26
Plcxd3
Cdh20
Ndufb10
Entpd1
Trappc2l
Dbr1
Zbtb46
Mtfmt
Sgcg
Cxxc1
Dhx38
Rab8a
Smurf2
Lmo1
Vps28
Gtpbp1
Aldh7a1
Arl11
Zfp423
Usp53
Zfp385d
Zmynd11
Npr1
Mogat1
Elovl2
Trpv6
Srbd1
Ahrr
Gast
Rasd2
Ppie
Vapa
Galt
Glis3
Nol4
Pgghg
Ykt6
Cryga
Gpr149
Nr2f1
Srfbp1
Mapkapk3
Smndc1
Glipr2
Anp32a
Amhr2
Ttc7a
Fam107b
Mrpl43
Ptar1
Sf3b5
Gsr
Lats1
Dnttip1
Twnk
Bard1
Pdpn
Adgrg1
Tekt1
Mob4
Katna1
Mcoln3
Tjp2
Mxd4
Rcbtb2
Zim1
Ptgr1
Ifitm3
Dmpk
Sparcl1
Spryd7
Bspry
N4bp1
Gpam
Ube2c
F12
Ppp6c
Smtnl2
Tradd
Clic3
Mrps5
Tmem266
Dnajc5
Cyb5a
Alad
Fxn
Cript
Nsmce1
Eif3f
Tent5c
Etfa
Ginm1
Taf8
Pth2r
Ddx20
Serf2
Myl12a
Nt5c1a
Paxx
Ctdsp1
Tmem160
Pbk
Heyl
Atp5mc2
Thoc1
Fcho2
Rpl13
Shoc2
Trim45
Prss12
AC096024.1
Arid5a
Pink1
Mapk4
Pgm5
Rhoq
Ccna2
LOC102556337
Wrn
Dipk1c
Ppp1r16a
Zfp787
Hemk1
Serpine2
Ubxn11
Mrps34
Tead1
Tpm4
Il17rb
Zswim3
Cdca3
Gnb3
MGC116121
Ptgds
Plpp5
Dnal4
Nol3
Rftn2
Efhd1
Mall
Rgs14
Wdr34
LOC690507
Sorbs1
Epcam
Stx7
Acap1
Sult5a1
Rreb1
Hypk
Egr4
Bcl2l2
Myl12b
Wnt7b
Nat8f3
Rcn2
Elmo3
Pyroxd2
Trip13
Tprkb
Trpm1
Snrpd2
Niban2
Etfrf1
Hyal1
Chdh
Npsr1
Chst9
Dock8
Fer
Tgif1
Lmntd1
Plgrkt
LOC108349548
Oaz2
F13a1
Sh3bgrl3
Rpf1
Ano5
Maip1
Mrpl32
Cirbp
Zmat2
Endog
Mgmt
Aqp4
Tab2
Kcnj13
Snta1
Bambi
P3h3
Mpzl2
Cdk10
Hyal3
Id4
Rnf144b
Sumo1
Rad23b
Gtse1
Hoxc10
Ifrd2
Dek
Slc1a3
Fcrl2
Pdlim1
Scara3
Acoxl
Coq9
Dlgap1
Hoxc9
Lzic
Ppp1r3g
Polr2d
Casq2
Ammecr1l
Cotl1
Rpl7l1
Edf1
Fam136a
Meig1
Tcea2
Bmpr1b
Cd4
Lysmd3
Adgrv1
Il10ra
Ctnnbip1
Camk2n1
Mcee
Ptbp3
Slc22a1
Fam92a
Prkcd
Gnmt
Nim1k
Casc4
Gps2
Plcd4
Vasp
Ppp1r14c
Slc18b1
Cep55
Map3k8
Commd3
Eef1e1
Arid4b
Zfp593
Wdr77
RGD1359127
Pcsk4
Prelid1
Rps12
Pstpip1
Rnh1
Pdlim5
Prrc1
Hoxc6
RGD1310553
Eef2k
Cd1d1
Il33
Tpmt
Nt5c3b
Gstk1
Ctsc
Snrpg
Sema3b
Susd3
Ppp1r21
Nsa2
Ino80c
Pdik1l
Vwa5b1
Pclaf
Tnfrsf1b
Carmil1
Rps23
[truncated: 2,314 more rows]
