# Supplementary material for: Ac4C Enhances the Translation Efficiency of Vegfa mRNA and Mediates Central Sensitization in Spinal Dorsal Horn in Neuropathic Pain
Source: Adv Sci (Weinh). 2023 Oct 25;10(35):2303113. doi: 10.1002/advs.202303113 (PMC10724395; doi:10.1002/advs.202303113)
Supplement: Supplementary file 4 — Supplemental Table 3 [file ADVS-10-2303113-s001.csv]

Symbol	Score	MS.MS.count.CONTROL	MS.MS.count.Lnc	MS.MS.count.U1	iBAQ	fc..Lnc--Ctrl	fc..U1--Ctrl
Ddx17	8.79	0	0	1	0	#NAME?	0.967059462
Prdx2	7.2904	1	0	1	891000	-1	-0.032940538
Matr3	177.61	0	16	1	1733900	4.788539593	0.967059462
Hba1	12.673	1	1	1	1846300	0.414040819	-0.032940538
Hbb	24.993	1	3	3	2100500	1.58363344	0.950302786
Rab6b	6.0365	1	1	1	568320	0.414040819	-0.032940538
Hnrnph1	85.371	0	3	3	3481100	2.58363344	1.950302786
Cep85	6.7959	0	0	1	295500	#NAME?	0.967059462
Ywhaz	39.053	2	3	1	6921200	0.99867094	-0.617903039
Sirt2	29.292	1	2	1	484160	1.114250436	-0.032940538
Taf15	14.445	0	2	2	581530	2.114250436	1.540872498
Hist1h2bl	26.358	0	0	3	419860	#NAME?	1.950302786
Hnrnpc	32.015	0	3	5	1426900	2.58363344	2.529636197
Hnrnpu	27.357	1	5	3	786130	2.220968381	0.950302786
Sptan1	57.42	1	7	0	52406	2.66149598	-1
Sptbn1	28.112	0	5	1	478330	3.220968381	0.967059462
Ncam1	20.209	0	3	0	212560	2.58363344	#NAME?
Hist1h3e	15.497	1	1	1	4500900	0.414040819	-0.032940538
Psma8	6.1244	1	0	1	284750	-1	-0.032940538
Ppia	20.357	0	2	2	1377600	2.114250436	1.540872498
Slc25a12	6.6318	0	1	0	125940	1.414040819	#NAME?
Krt10	-2	1	0	0	178880	-1	-1
Aldoc	22.826	0	2	1	180600	2.114250436	0.967059462
Prdx1	17.148	1	1	2	986930	0.414040819	0.540872498
Myef2	12.342	0	1	1	0	1.414040819	0.967059462
Actg2	-2	0	1	0	0	1.414040819	#NAME?
Map1a	18.082	0	3	0	58221	2.58363344	#NAME?
Nsf	16.483	0	3	0	65951	2.58363344	#NAME?
Vcl	11.174	2	0	0	28819	-1.584962501	-1.584962501
Pdhb	8.5036	0	1	0	282270	1.414040819	#NAME?
Rpl18	6.5417	0	0	1	0	#NAME?	0.967059462
Srsf3	12.55	0	2	2	2979500	2.114250436	1.540872498
Cpne7	6.0851	0	1	0	127640	1.414040819	#NAME?
Hnrnpa2b1	76.68	1	4	12	8902000	1.937212582	2.639026654
Hist2h2ac	31.667	3	1	8	26629000	-0.585959181	1.110833732
S100a16	11.236	1	1	1	3115000	0.414040819	-0.032940538
Tubb4a	33.083	1	2	3	755830	1.114250436	0.950302786
Krt13	25.628	3	0	1	412840	-2	-1.032940538
Krt14	323.31	39	15	46	49247000	-0.623022017	0.167460592
Krt2	15.72	11	2	8	12731000	-1.470712065	-0.474128769
Krt23	12.935	2	0	1	96926	-1.584962501	-0.617903039
CON__Streptavidin	315.58	187	141	212	7584400000	0.32646594	0.113790183
Cnfn	6.1434	2	0	0	3204900	-1.584962501	-1.584962501
Ndufs3	8.5941	0	1	0	0	1.414040819	#NAME?
Serpinb13	8.1518	1	0	1	258090	-1	-0.032940538
Dsg1	26.361	1	0	4	292920	-1	1.268856063
Sf3b2	6.4074	0	0	1	0	#NAME?	0.967059462
Nccrp1	12.428	3	1	1	144410	-0.585959181	-1.032940538
Pof1b	25.972	3	0	1	414800	-2	-1.032940538
Pkp1	52.148	3	1	8	507700	-0.585959181	1.110833732
Casp14	6.9058	1	0	1	380540	-1	-0.032940538
Tgm3	6.978	1	1	0	226260	0.414040819	-1
Dhx9	25.358	0	3	1	104450	2.58363344	0.967059462
Srsf1	11.13	0	2	1	440350	2.114250436	0.967059462
Hnrnph3	11.36	0	0	2	123980	#NAME?	1.540872498
Calm2	37.948	0	1	2	1512200	1.414040819	1.540872498
Rps27l3	40.243	2	1	2	5106700	-0.170921682	-0.044090003
Dsp	280.83	25	8	26	2235400	-0.860621146	-0.009678772
Atp5a1	131.48	12	10	10	4604800	0.441013547	-0.301470887
Pura	14.438	0	0	3	234930	#NAME?	1.950302786
Hnrnpl	19.443	0	3	2	853370	2.58363344	1.540872498
Nefh	34.232	0	5	1	346930	3.220968381	0.967059462
Cltc	6.5167	0	1	0	0	1.414040819	#NAME?
Cep250	6.1594	1	0	1	84851	-1	-0.032940538
Mtif2	5.959	0	0	1	0	#NAME?	0.967059462
Atp5b	128.32	6	14	5	8206200	1.7959777	-0.277718725
Slc1a2	12.067	1	2	0	1080900	1.114250436	-1
Srsf6	10.764	0	0	2	441880	#NAME?	1.540872498
Pygb	6.5406	0	1	0	86531	1.414040819	#NAME?
Slc25a3	12.857	0	1	0	0	1.414040819	#NAME?
Fbxo2	6.463	0	1	0	0	1.414040819	#NAME?
Tubb4b	116.21	5	12	5	5068500	1.805835896	-0.055326304
Nefm	28.445	2	4	0	396460	1.352250081	-1.584962501
Atp5d	11.144	1	1	1	1527600	0.414040819	-0.032940538
Vim	19.972	3	0	4	1357400	-2	0.268856063
Ina	25.572	1	4	0	481620	1.937212582	-1
Cs	13.523	0	2	0	150560	2.114250436	#NAME?
Tardbp	12.041	0	1	1	241910	1.414040819	0.967059462
Eno1	30.396	0	4	3	1240400	2.937212582	1.950302786
Snrpd3	8.6266	0	0	1	734790	#NAME?	0.967059462
Rps6	6.6723	0	0	1	389980	#NAME?	0.967059462
Ncdn	5.9987	0	1	0	27869	1.414040819	#NAME?
Got2	14.744	1	2	1	220310	1.114250436	-0.032940538
Thy1	17.526	0	3	0	1336100	2.58363344	#NAME?
Mbp	164.31	29	28	32	181490000	0.666456701	0.072918342
Hnrnpa1	61.312	0	3	5	2690000	2.58363344	2.529636197
S100b	7.1517	0	1	0	2765800	1.414040819	#NAME?
Mdh2	6.5745	0	1	1	831710	1.414040819	0.967059462
Cat	5.9858	1	0	1	189260	-1	-0.032940538
Gapdh	38.62	2	4	5	2397600	1.352250081	0.944673696
Aldoa	30.145	0	5	1	801190	3.220968381	0.967059462
Atp1a1	10.82	0	2	0	58418	2.114250436	#NAME?
Atp1a2	32.182	1	5	1	372110	2.220968381	-0.032940538
Atp1a3	148.28	8	13	7	3162900	1.331050725	-0.228074108
Eno2	6.0433	0	1	1	152050	1.414040819	0.967059462
Ckb	65.091	3	9	7	7804600	1.998504721	0.941850894
Atp1b1	13.55	1	2	1	1012000	1.114250436	-0.032940538
Arg1	5.9021	1	1	0	601090	0.414040819	-1
Dlat	12.214	0	2	0	238770	2.114250436	#NAME?
Glul	6.346	0	1	0	0	1.414040819	#NAME?
Glud1	24.597	1	3	2	342300	1.58363344	0.540872498
Cox4i1	12.938	0	2	0	582750	2.114250436	#NAME?
Txn1	6.0716	1	0	1	693210	-1	-0.032940538
Pkm	41.258	1	7	1	1176600	2.66149598	-0.032940538
Cnp	198.03	11	17	10	9503300	1.287966002	-0.18599367
Atp1b2	13.563	1	1	0	383280	0.414040819	-1
Ndufv2	6.3262	0	1	0	187530	1.414040819	#NAME?
Nefl	75.484	5	9	3	2444200	1.41354222	-0.634659715
Nme1	6.4032	0	1	1	361070	1.414040819	0.967059462
Tgm1	18.566	4	0	2	308550	-2.321928095	-0.781055597
Hspe1	12.987	0	1	0	1441500	1.414040819	#NAME?
Atp5i	12.238	1	2	1	2526900	1.114250436	-0.032940538
Pebp1	13.063	0	1	1	995980	1.414040819	0.967059462
Uqcrc2	12.345	1	2	1	225900	1.114250436	-0.032940538
Hsp90ab1	12.057	1	1	1	85162	0.414040819	-0.032940538
Cox7a2	6.368	0	1	0	0	1.414040819	#NAME?
Ldhb	12.44	1	1	1	230510	0.414040819	-0.032940538
Cfl1	12.373	0	0	1	407120	#NAME?	0.967059462
Gfap	50.04	5	2	7	958790	-0.470712065	0.356888393
Dpysl2	60.829	2	9	5	1651100	2.41354222	0.944673696
Gnb1	13.566	1	0	1	284710	-1	-0.032940538
Gnao1	16.951	3	3	2	958250	0.58363344	-0.459127502
Plp1	47.974	13	3	10	45610000	-1.223721482	-0.408386091
Snap25	35.037	1	4	2	560430	1.937212582	0.540872498
Stx1b	12.442	2	1	1	101340	-0.170921682	-0.617903039
Stxbp1	22.881	1	2	0	126270	1.114250436	-1
Hnrnpk	75.015	0	8	8	3541700	3.839818572	3.110833732
Ywhag	12.279	2	1	2	704580	-0.170921682	-0.044090003
Ywhae	14.281	0	1	0	215360	1.414040819	#NAME?
Hist1h4b	40.803	4	4	6	24607000	0.615284487	0.42848817
Hspd1	10.551	0	2	0	106010	2.114250436	#NAME?
Actg1	177.73	12	12	13	11384000	0.690358678	0.045128645
Phb	6.0749	0	1	0	0	1.414040819	#NAME?
Ywhaq	7.9483	0	1	1	164000	1.414040819	0.967059462
Tuba1a	11.188	3	1	1	1301800	-0.585959181	-1.032940538
Tubb5	5.9075	0	1	0	337370	1.414040819	#NAME?
Vdac2	11.355	2	2	1	814660	0.529287935	-0.617903039
Hsp90aa1	27.838	0	2	3	401930	2.114250436	1.950302786
Rbmxrtl	24.255	0	1	4	874540	1.414040819	2.268856063
Tubb2a	33.282	2	2	2	1550100	0.529287935	-0.044090003
Basp1	19.047	3	1	1	1076900	-0.585959181	-1.032940538
Slc25a4	12.236	0	1	0	103970	1.414040819	#NAME?
Atp5o	22.139	0	2	0	1651800	2.114250436	#NAME?
Anxa2	82.574	10	2	8	4648100	-1.345181183	-0.348597887
Slc25a5	25.575	1	2	2	1284100	1.114250436	0.540872498
Krt8	6.9925	0	0	1	87429	#NAME?	0.967059462
Tubb3	12.736	1	0	1	225870	-1	-0.032940538
Def8	5.9364	1	0	0	0	-1	-1
Ckmt1b	22.51	0	3	0	518670	2.58363344	#NAME?
Cend1	6.48	0	1	0	116390	1.414040819	#NAME?
Rab10	17.779	1	2	2	725330	1.114250436	0.540872498
Tuba4a	12.381	0	0	2	573310	#NAME?	1.540872498
Mog	19.895	1	2	0	1251800	1.114250436	-1
Ddx39b	6.0265	0	0	1	150590	#NAME?	0.967059462
Ndufs1	6.5588	0	1	0	56150	1.414040819	#NAME?
Ddx5	34.799	0	4	3	567810	2.937212582	1.950302786
Cldn11	7.0439	1	1	1	1721000	0.414040819	-0.032940538
Jup	125.73	15	4	17	3763100	-1.062787418	0.107058915
Tuba1b	189.94	8	15	12	30853000	1.528981077	0.469101652
Hnrnpa3	65.174	0	5	7	2962000	3.220968381	2.941850894
Hnrnpf	7.8826	0	1	1	726970	1.414040819	0.967059462
Aco2	19.899	0	2	2	146280	2.114250436	1.540872498
Chd8	5.9819	5	1	6	1708100	-1.170921682	0.165453764
Hnrnpd	6.6429	0	0	2	785350	#NAME?	1.540872498
Hnrnpab	11.924	0	1	0	169030	1.414040819	#NAME?
Vdac1	34.722	2	2	3	1903300	0.529287935	0.365340285
